# Supplementary material for: Ending malnutrition in all its forms requires scaling up proven nutrition interventions and much more: a 129-country analysis
Source: BMC Med. 2020 Nov 13;18:356. doi: 10.1186/s12916-020-01786-5 (PMC7661178; doi:10.1186/s12916-020-01786-5)
Supplement: Supplementary file 2 — Additional file 2. Country-specific model inputs and country-specific model results. [file 12916_2020_1786_MOESM2_ESM.xlsx]

## Sheet: stunting
Country	Intervention 1	Intervention 2	Intervention 3	Intervention 4	Intervention 5		Additional impact 1	Additional impact 2	Additional impact 3	Additional impact 4	Additional impact 5		Additional cost 1	Additional cost 2	Additional cost 3	Additional cost 4	Additional cost 5		Marginal cost 1	Marginal cost 2	Marginal cost 3	Marginal cost 4	Marginal cost 5
South Africa	IPTp	IYCF	Lipid-based nutrition supplements	Vitamin A supplementation	Multiple micronutrient supplementation		10984.8	285522	421403	435872	449302		1.63407e+06	1.22797e+08	3.1949e+08	3.77607e+08	4.81609e+08		148.758	441.337	1447.53	4016.7	7744.06
India	IPTp	IYCF	Vitamin A supplementation	Lipid-based nutrition supplements	Multiple micronutrient supplementation		202895	8.58555e+06	8.97828e+06	9.99079e+06	1.02592e+07		1.31138e+07	1.37183e+09	1.55435e+09	3.10614e+09	4.42788e+09		64.6334	162.087	464.73	1532.63	4925.1
Indonesia	IPTp	Vitamin A supplementation	IYCF	Lipid-based nutrition supplements	Public provision of complementary foods		20863.3	293505	1.11567e+06	1.20917e+06	1.24524e+06		3.583e+06	8.81433e+07	3.72709e+08	5.3059e+08	8.19743e+08		171.737	310.152	346.117	1688.58	8015.88
Philippines	IPTp	IYCF	Vitamin A supplementation	Lipid-based nutrition supplements	Public provision of complementary foods		934.003	273463	344722	420526	444421		171991	9.26042e+07	1.2358e+08	2.74409e+08	4.83567e+08		184.144	339.164	434.698	1989.72	8753.44
Pakistan	IPTp	IYCF	Vitamin A supplementation	Lipid-based nutrition supplements	Multiple micronutrient supplementation		7288.83	1.59349e+06	1.86695e+06	2.06827e+06	2.12622e+06		438454	2.45039e+08	2.99674e+08	6.89469e+08	9.67e+08		60.1542	154.205	199.793	1936.2	4789.6
Botswana	IPTp	IYCF	Vitamin A supplementation	Lipid-based nutrition supplements	Public provision of complementary foods		210.748	11572.6	13659.7	19683.7	22714.7		81165.4	7.9094e+06	1.01279e+07	2.12981e+07	5.97151e+07		385.129	688.99	1062.97	1854.27	12674.9
Iraq	IPTp	IYCF	Vitamin A supplementation	Lipid-based nutrition supplements	Public provision of complementary foods		46315.6	397369	483946	522557	547850		1.03839e+07	1.6349e+08	2.43321e+08	3.1179e+08	5.54451e+08		224.2	436.132	922.084	1773.31	9594.14
Equatorial Guinea	IPTp	Vitamin A supplementation	IYCF	Lipid-based nutrition supplements	Public provision of complementary foods		890.26	5154.18	13960.4	15061.6	15684.3		425920	3.51392e+06	1.16358e+07	1.38271e+07	2.32806e+07		478.422	724.217	922.289	1989.93	15180.9
Gabon	IPTp	Vitamin A supplementation	IYCF	Lipid-based nutrition supplements	Public provision of complementary foods		1299.8	6962.21	18096.6	20198.8	21600.2		587612	4.94545e+06	1.64684e+07	2.23967e+07	4.97616e+07		452.079	769.609	1034.9	2819.97	19528
Maldives	IYCF	Vitamin A supplementation	Lipid-based nutrition supplements	Multiple micronutrient supplementation	Public provision of complementary foods		1337.58	1463.06	1563.96	1631.35	1675.74		1.41336e+06	1.67291e+06	1.88354e+06	2.92086e+06	3.68155e+06		1056.66	2068.38	2087.68	15391.3	17137.6
Turkmenistan	IYCF	Lipid-based nutrition supplements	Vitamin A supplementation	Public provision of complementary foods	Multiple micronutrient supplementation		3007.83	4184.14	5324.71	5447.16	5948.68		3.96167e+06	8.5181e+06	1.41478e+07	1.7176e+07	3.13713e+07		1317.12	3873.5	4935.88	24731.4	28304.2
Madagascar	IYCF	IPTp	Lipid-based nutrition supplements	Public provision of complementary foods	Multiple micronutrient supplementation		352891	369162	510156	611792	617750		1.11446e+07	1.19658e+07	1.92123e+08	5.22394e+08	5.55104e+08		31.581	50.4647	1277.77	3249.55	5489.82
Mali	IPTp	IYCF	Lipid-based nutrition supplements	Public provision of complementary foods	Multiple micronutrient supplementation		21144.2	284960	307437	326482	330800		1.29258e+06	2.23805e+07	6.27522e+07	1.55277e+08	1.8913e+08		61.1318	79.9341	1796.18	4858.04	7840.9
Sierra Leone	IPTp	IYCF	Lipid-based nutrition supplements	Public provision of complementary foods	Multiple micronutrient supplementation		3950.64	95339.7	119429	138743	140333		172041	4.78198e+06	4.7849e+07	1.32664e+08	1.43126e+08		43.5476	50.443	1787.83	4391.2	6580.92
Sao Tome and Principe	IPTp	IYCF	Vitamin A supplementation	Lipid-based nutrition supplements	Public provision of complementary foods		38.9498	1650.17	2081.03	2903.36	3297.54		3364.5	240253	328074	1.73435e+06	3.98482e+06		86.3804	147.024	203.825	1710.12	5709.29
Papua New Guinea	IPTp	Vitamin A supplementation	IYCF	Lipid-based nutrition supplements	Public provision of complementary foods		2724.99	38450	79649.4	82223.2	83248.4		400065	7.77707e+06	1.67679e+07	2.08762e+07	2.68142e+07		146.813	206.494	218.228	1596.13	5792.51
Haiti	IPTp	IYCF	Vitamin A supplementation	Lipid-based nutrition supplements	Multiple micronutrient supplementation		805.972	63066.7	77041.5	95161.9	96876.6		51459.6	6.27707e+06	8.65896e+06	5.92601e+07	7.04131e+07		63.8479	99.9926	170.441	2792.5	6504.45
Bangladesh	IPTp	IYCF	Vitamin A supplementation	Lipid-based nutrition supplements	Public provision of complementary foods		57809.4	918866	932341	1.05741e+06	1.14496e+06		5.27355e+06	1.307e+08	1.36083e+08	3.68207e+08	8.86625e+08		91.223	145.666	399.461	1855.97	5921.44
Nepal	IPTp	IYCF	Vitamin A supplementation	Lipid-based nutrition supplements	Public provision of complementary foods		538.9	122043	123335	148920	161828		38320.6	9.19942e+06	9.44871e+06	5.50698e+07	1.1662e+08		71.109	75.3974	193.013	1783.1	4768.24
Comoros	IPTp	IYCF	Vitamin A supplementation	Lipid-based nutrition supplements	Public provision of complementary foods		479.347	9524.47	10871.3	12975.6	14478.5		25082.9	649750	820032	4.4275e+06	1.10969e+07		52.3273	69.0612	126.429	1714.35	4437.8
Ethiopia	IYCF	IPTp	Vitamin A supplementation	Lipid-based nutrition supplements	Public provision of complementary foods		1.11905e+06	1.13127e+06	1.23108e+06	1.3584e+06	1.46574e+06		8.42332e+07	8.54623e+07	9.80214e+07	3.51633e+08	8.89145e+08		75.2723	100.541	125.826	1992	5007.39
Malawi	IYCF	IPTp	Vitamin A supplementation	Lipid-based nutrition supplements	Public provision of complementary foods		252189	257921	266313	337035	387455		6.71621e+06	6.92177e+06	7.25742e+06	1.09114e+08	2.89113e+08		26.6316	35.8638	39.9975	1440.23	3569.96
Mozambique	IPTp	IYCF	Vitamin A supplementation	Lipid-based nutrition supplements	Public provision of complementary foods		49151.4	452239	509856	624827	701182		1.47448e+06	1.4406e+07	2.05705e+07	1.75646e+08	4.33489e+08		29.9987	32.081	106.992	1348.82	3376.9
Benin	IPTp	IYCF	Vitamin A supplementation	Lipid-based nutrition supplements	Public provision of complementary foods		11878	137193	150125	177976	197835		691285	1.03486e+07	1.27722e+07	5.9016e+07	1.54463e+08		58.1986	77.0646	187.412	1660.42	4806.07
The Gambia	IPTp	IYCF	Vitamin A supplementation	Lipid-based nutrition supplements	Public provision of complementary foods		1422.01	27740.8	31038.6	36728.7	41435.8		59876.2	1.49501e+06	1.77771e+06	1.30883e+07	3.87151e+07		42.1067	54.529	85.7238	1987.76	5444.26
Guinea-Bissau	IPTp	IYCF	Vitamin A supplementation	Lipid-based nutrition supplements	Public provision of complementary foods		1570.73	20876.7	21590.5	27799.2	32887.4		91816.9	1.62795e+06	1.71951e+06	1.62279e+07	4.69543e+07		58.4548	79.5676	128.265	2336.79	6038.75
Mauritania	IPTp	IYCF	Vitamin A supplementation	Lipid-based nutrition supplements	Public provision of complementary foods		1668.45	48837.6	55794.3	62393.5	68032		157180	5.94593e+06	7.07379e+06	2.02852e+07	5.49263e+07		94.2069	122.723	162.127	2001.96	6143.71
Senegal	IPTp	Vitamin A supplementation	IYCF	Lipid-based nutrition supplements	Public provision of complementary foods		5855.34	31611.5	147115	173826	193581		532243	3.85172e+06	2.08009e+07	9.71544e+07	2.68576e+08		90.8988	128.881	146.741	2858.49	8677.71
Cambodia	IPTp	IYCF	Vitamin A supplementation	Lipid-based nutrition supplements	Public provision of complementary foods		1551.46	56024.4	70135.7	77703.9	81431		217860	9.9183e+06	1.34109e+07	3.31611e+07	6.36059e+07		140.422	178.078	247.503	2609.64	8168.43
Laos	IPTp	IYCF	Vitamin A supplementation	Lipid-based nutrition supplements	Public provision of complementary foods		1903.66	42466.1	44101	50332.7	54323.4		313022	1.02123e+07	1.06577e+07	2.21373e+07	4.9722e+07		164.431	244.051	272.396	1842.13	6912.25
Angola	IPTp	Vitamin A supplementation	IYCF	Lipid-based nutrition supplements	Public provision of complementary foods		17170.7	115499	503853	665329	767113		2.48731e+06	2.13305e+07	1.23323e+08	3.37785e+08	9.7492e+08		144.857	191.634	262.629	1328.14	6259.63
Burundi	IYCF	Vitamin A supplementation	IPTp	Lipid-based nutrition supplements	Public provision of complementary foods		165793	171773	173932	234047	280947		4.6156e+06	5.00679e+06	5.1534e+06	8.98802e+07	2.51236e+08		27.8395	65.4153	67.8973	1409.43	3440.36
Somalia	IYCF	IPTp	Vitamin A supplementation	Lipid-based nutrition supplements	Public provision of complementary foods		169563	172849	222949	243861	261869		1.01895e+07	1.06417e+07	1.90223e+07	8.24083e+07	1.9581e+08		60.0928	137.585	167.276	3031.18	6297.18
Tanzania	IYCF	IPTp	Vitamin A supplementation	Lipid-based nutrition supplements	Public provision of complementary foods		714710	729970	749112	864102	946236		5.68477e+07	5.87457e+07	6.13576e+07	2.46839e+08	6.14161e+08		79.5395	124.377	136.45	1613.01	4472.23
Eswatini	IPTp	IYCF	Vitamin A supplementation	Lipid-based nutrition supplements	Public provision of complementary foods		882.341	6171.34	8307.14	11949.3	13169.8		145014	1.62649e+06	2.30895e+06	8.74453e+06	1.81394e+07		164.351	280.105	319.534	1766.95	7697.87
Zimbabwe	IPTp	IYCF	Vitamin A supplementation	Lipid-based nutrition supplements	Public provision of complementary foods		8716	150056	187414	244391	293271		799006	1.6725e+07	2.22306e+07	1.47637e+08	4.49039e+08		91.6712	112.679	147.373	2201.01	6166.2
Cote dIvoire	IPTp	Vitamin A supplementation	IYCF	Lipid-based nutrition supplements	Public provision of complementary foods		21257.2	77390	309187	356664	396762		2.71394e+06	1.10597e+07	5.85954e+07	1.82094e+08	5.18796e+08		127.672	148.678	205.075	2601.24	8397
Ghana	IPTp	IYCF	Vitamin A supplementation	Lipid-based nutrition supplements	Public provision of complementary foods		3743.53	158416	211470	230834	244197		578379	3.89271e+07	5.44352e+07	1.15918e+08	2.5611e+08		154.501	247.935	292.308	3175.07	10491
Niger	IYCF	IPTp	Vitamin A supplementation	Lipid-based nutrition supplements	Public provision of complementary foods		459550	479720	531449	624166	704982		1.43517e+07	1.5584e+07	1.90299e+07	1.57357e+08	4.41743e+08		31.23	61.0932	66.6143	1491.93	3518.93
Nigeria	IPTp	IYCF	Vitamin A supplementation	Lipid-based nutrition supplements	Public provision of complementary foods		219012	2.17874e+06	2.56063e+06	3.62438e+06	4.21893e+06		2.73211e+07	3.86427e+08	4.85119e+08	2.04211e+09	5.29254e+09		124.747	183.242	258.431	1463.68	5467.08
Thailand	IPTp	IYCF	Vitamin A supplementation	Lipid-based nutrition supplements	Public provision of complementary foods		445.9	92917.7	104470	107241	109984		828481	1.77529e+08	2.12982e+08	2.30939e+08	3.39637e+08		1858	1910.86	3068.99	6480.84	39622.1
Vietnam	IPTp	IYCF	Vitamin A supplementation	Lipid-based nutrition supplements	Public provision of complementary foods		13168.2	113282	174579	195578	199568		3.38351e+06	3.05058e+07	5.57018e+07	1.0408e+08	1.37412e+08		256.945	270.914	411.05	2303.84	8352.61
North Korea	IYCF	Lipid-based nutrition supplements	Public provision of complementary foods	Multiple micronutrient supplementation	0		52194.8	56682.2	58855.1	60129.8	0		9.45199e+06	2.47098e+07	4.27649e+07	5.95983e+07	0		181.091	3400.1	8309.47	13205.8	0
Uzbekistan	IYCF	Lipid-based nutrition supplements	Public provision of complementary foods	Multiple micronutrient supplementation	0		148344	160300	168682	170848	0		4.23923e+07	7.18284e+07	1.46635e+08	1.86754e+08	0		285.77	2462.09	8924.51	18522.5	0
Saint Lucia	IYCF	Vitamin A supplementation	Lipid-based nutrition supplements	0	0		62.5786	80.4106	86.1089	0	0		838738	1.12528e+06	1.3031e+06	0	0		13403	16069.2	31204.6	0	0
Romania	IYCF	Vitamin A supplementation	Lipid-based nutrition supplements	Public provision of complementary foods	Multiple micronutrient supplementation		37215.5	46516.5	49660.2	52710	53210		7.36127e+07	9.82094e+07	1.12598e+08	2.26793e+08	2.5159e+08		1978.01	2644.52	4576.91	37443.5	49589.6
Russian Federation	IYCF	Vitamin A supplementation	Lipid-based nutrition supplements	Public provision of complementary foods	Multiple micronutrient supplementation		414207	495068	515212	535032	541049		6.84772e+08	9.20364e+08	1.00181e+09	1.61657e+09	1.84539e+09		1653.21	2913.53	4043.17	31016.7	38031.2
Armenia	IYCF	Vitamin A supplementation	Lipid-based nutrition supplements	Public provision of complementary foods	Multiple micronutrient supplementation		5884.08	7279.37	8539.96	9124.24	9312.94		2.78354e+06	4.33547e+06	7.39298e+06	1.42475e+07	1.69909e+07		473.062	1112.26	2425.47	11731.5	14538.5
Azerbaijan	IYCF	Vitamin A supplementation	Lipid-based nutrition supplements	Multiple micronutrient supplementation	Public provision of complementary foods		14539.3	19460.7	20185.7	20737.7	21070.2		1.2361e+07	2.03143e+07	2.34364e+07	3.41412e+07	4.12538e+07		850.176	1616.09	4305.78	19394.6	21389.6
Bulgaria	IYCF	Vitamin A supplementation	Lipid-based nutrition supplements	Public provision of complementary foods	Multiple micronutrient supplementation		8576.66	10380.7	11061.4	11722.3	11829.8		1.97417e+07	2.6541e+07	3.10222e+07	6.18914e+07	6.88936e+07		2301.8	3768.89	6583.55	46704.4	65130.6
Montenegro	IYCF	Lipid-based nutrition supplements	Vitamin A supplementation	Public provision of complementary foods	Multiple micronutrient supplementation		224.848	373.211	552.725	573.449	598.899		295566	823361	1.53537e+06	2.042e+06	2.77761e+06		1314.51	3557.45	3966.31	24446.5	28904.4
Ukraine	IYCF	Vitamin A supplementation	Lipid-based nutrition supplements	Public provision of complementary foods	Multiple micronutrient supplementation		64031.3	76563.1	78195.5	78821.8	81826.1		1.59044e+07	3.14863e+07	3.49917e+07	3.98737e+07	6.37394e+07		248.385	1243.39	2147.43	7794	7943.95
Belize	IYCF	Vitamin A supplementation	Lipid-based nutrition supplements	Public provision of complementary foods	Multiple micronutrient supplementation		2302.72	2476.39	2590.42	2702.84	2736.44		1.62514e+06	1.93408e+06	2.25363e+06	3.98049e+06	4.67192e+06		705.75	1778.81	2802.41	15360.7	20579.6
Guyana	IYCF	Vitamin A supplementation	Lipid-based nutrition supplements	Public provision of complementary foods	Multiple micronutrient supplementation		1508.53	1753.36	1918.95	1992.2	2053.21		1.30433e+06	1.72555e+06	2.32383e+06	3.73413e+06	5.02072e+06		864.642	1720.4	3612.95	19253.2	21089.9
Jamaica	IYCF	Vitamin A supplementation	Lipid-based nutrition supplements	Public provision of complementary foods	Multiple micronutrient supplementation		3785.59	4267.37	4550.97	4827.46	4858.09		8.90927e+06	1.18907e+07	1.4507e+07	2.88431e+07	3.28729e+07		2353.47	6188.52	9225.26	51849.8	131545
Georgia	IYCF	Lipid-based nutrition supplements	Vitamin A supplementation	Public provision of complementary foods	Multiple micronutrient supplementation		5489.42	6243.25	6894.28	7357.27	7455.68		5.11114e+06	8.45398e+06	1.14576e+07	2.18377e+07	2.54676e+07		931.089	4434.49	4613.7	22419.5	36886.2
Bosnia and Herzegovina	IYCF	Vitamin A supplementation	Lipid-based nutrition supplements	Public provision of complementary foods	Multiple micronutrient supplementation		8175.49	9440.29	9952.86	10454.1	10594.8		6.29624e+06	8.50449e+06	1.01262e+07	1.89486e+07	2.16281e+07		770.136	1745.93	3163.99	17599.7	19049.2
Serbia	IYCF	Vitamin A supplementation	Lipid-based nutrition supplements	Public provision of complementary foods	Multiple micronutrient supplementation		977.213	3638.2	5266.28	5358.17	5615.05		906879	6.92776e+06	1.24173e+07	1.42227e+07	1.99904e+07		928.025	2262.65	3371.76	19648	22452.6
Suriname	IYCF	Vitamin A supplementation	Lipid-based nutrition supplements	Public provision of complementary foods	Multiple micronutrient supplementation		2300.67	2560.74	2638.96	2716.35	2747.48		2.45177e+06	3.30705e+06	3.58267e+06	5.24515e+06	6.20843e+06		1065.68	3288.62	3524.09	21479.7	30942.7
Saint Vincent and the Grenadines	IYCF	Vitamin A supplementation	Lipid-based nutrition supplements	Public provision of complementary foods	Multiple micronutrient supplementation		510.107	581.159	605.511	629.562	635.099		478845	642257	705692	1.12718e+06	1.30445e+06		938.715	2299.88	2605.01	17524.9	32012.5
Brazil	IYCF	Vitamin A supplementation	Lipid-based nutrition supplements	Public provision of complementary foods	Multiple micronutrient supplementation		154340	204779	217518	222625	226000		4.2457e+08	6.92483e+08	7.76687e+08	1.03123e+09	1.38738e+09		2750.87	5311.68	6609.71	49846.6	105501
Cuba	IYCF	Lipid-based nutrition supplements	Vitamin A supplementation	Public provision of complementary foods	Multiple micronutrient supplementation		4276.89	5692.34	8453.44	8666.98	8935.65		6.46618e+06	1.1604e+07	2.60514e+07	3.17728e+07	4.6096e+07		1511.89	3629.8	5232.47	26793.8	53310.7
Belarus	IYCF	Vitamin A supplementation	Lipid-based nutrition supplements	Public provision of complementary foods	Multiple micronutrient supplementation		18766.9	20963.9	21378	21788.8	22057.5		2.29592e+07	3.16071e+07	3.36689e+07	4.50951e+07	5.3775e+07		1223.39	3936.2	4978.43	27814.1	32309.6
Burkina Faso	IYCF	IPTp	Lipid-based nutrition supplements	Public provision of complementary foods	Multiple micronutrient supplementation		201839	205910	239955	270636	271768		1.80381e+07	1.89483e+07	1.06802e+08	3.19784e+08	3.50252e+08		89.3689	223.564	2580.51	6941.76	26913.7
Rwanda	IYCF	IPTp	Lipid-based nutrition supplements	Public provision of complementary foods	Multiple micronutrient supplementation		108619	108826	135038	152638	153384		7.60922e+06	7.66576e+06	5.45454e+07	1.33891e+08	1.49474e+08		70.0539	273.421	1788.52	4508.18	20889.9
Yemen	Vitamin A supplementation	IPTp	IYCF	Lipid-based nutrition supplements	Public provision of complementary foods		124472	143972	407559	478542	528301		7.07972e+06	8.35357e+06	3.44061e+07	1.60846e+08	4.27757e+08		56.8782	65.3227	98.8385	1781.28	5364.07
Afghanistan	IPTp	IYCF	Vitamin A supplementation	Lipid-based nutrition supplements	Public provision of complementary foods		1928.48	389238	493545	603409	682713		102240	2.06819e+07	2.67806e+07	2.60029e+08	6.21686e+08		53.0161	53.1348	58.4693	2123.06	4560.42
South Sudan	IYCF	Vitamin A supplementation	IPTp	Lipid-based nutrition supplements	Public provision of complementary foods		89148.9	114828	119306	178761	206130		2.38215e+06	3.91476e+06	4.22532e+06	1.1851e+08	2.40642e+08		26.721	59.684	69.3484	1922.21	4462.44
Congo	Vitamin A supplementation	IYCF	IPTp	Lipid-based nutrition supplements	Public provision of complementary foods		18189.8	65376.4	67448.6	77643.7	84950.7		2.7847e+06	1.10248e+07	1.15292e+07	3.43591e+07	8.65741e+07		153.091	174.628	243.426	2239.29	7145.87
Kenya	IYCF	Vitamin A supplementation	IPTp	Lipid-based nutrition supplements	Public provision of complementary foods		340189	442142	445105	531213	579285		5.16638e+07	7.42696e+07	7.5018e+07	2.38526e+08	5.36879e+08		151.868	221.726	252.637	1898.88	6206.3
Uganda	IYCF	IPTp	Vitamin A supplementation	Lipid-based nutrition supplements	Public provision of complementary foods		538222	556109	642999	711724	758042		2.94467e+07	3.10037e+07	3.92192e+07	1.46445e+08	3.43113e+08		54.7112	87.0414	94.5508	1560.22	4246.1
Zambia	IYCF	Vitamin A supplementation	IPTp	Lipid-based nutrition supplements	Public provision of complementary foods		265345	301352	303587	383216	460333		2.52269e+07	2.94193e+07	2.97347e+07	1.35466e+08	4.47026e+08		95.0721	116.432	141.127	1327.8	4040.1
Cameroon	Vitamin A supplementation	IPTp	IYCF	Lipid-based nutrition supplements	Public provision of complementary foods		91053.1	99679.3	312779	362733	394727		9.97536e+06	1.11375e+07	4.20342e+07	1.28169e+08	3.19634e+08		109.555	134.718	144.987	1724.3	5984.33
Guinea	Vitamin A supplementation	IYCF	IPTp	Lipid-based nutrition supplements	Public provision of complementary foods		18685.6	158445	164525	197376	226253		1.46648e+06	1.28682e+07	1.37607e+07	9.25654e+07	2.70579e+08		78.4819	81.581	146.783	2398.91	6164.55
Togo	IYCF	IPTp	Vitamin A supplementation	Lipid-based nutrition supplements	Public provision of complementary foods		69719.1	71416.7	103491	121593	135117		5.04822e+06	5.2277e+06	8.91155e+06	5.2485e+07	1.401e+08		72.4079	105.73	114.854	2407.05	6478.56
Myanmar	IYCF	Vitamin A supplementation	IPTp	Lipid-based nutrition supplements	Public provision of complementary foods		211708	236633	239085	267320	287762		3.48348e+07	4.01088e+07	4.09298e+07	1.31801e+08	2.91588e+08		164.542	211.592	334.792	3218.44	7816.63
Libya	IPTp	IYCF	Vitamin A supplementation	Lipid-based nutrition supplements	Public provision of complementary foods		259.516	36529.5	46510.3	47868.4	49211.4		148603	2.63436e+07	3.57153e+07	3.95993e+07	6.14215e+07		572.616	722.223	938.975	2859.84	16248.6
Grenada	IYCF	Vitamin A supplementation	Lipid-based nutrition supplements	Public provision of complementary foods	Multiple micronutrient supplementation		582.672	701.586	730.07	758.19	763.936		800005	1.06877e+06	1.1508e+06	1.81483e+06	2.08067e+06		1372.99	2260.13	2880.14	23614.1	46262.4
Costa Rica	Vitamin A supplementation	IYCF	Lipid-based nutrition supplements	Public provision of complementary foods	0		2071.93	7243.12	7629.84	8006.78	0		1.11927e+07	4.47485e+07	4.93863e+07	9.13366e+07	0		5402.07	6488.99	11992.7	111290	0
Mauritius	IYCF	Vitamin A supplementation	Lipid-based nutrition supplements	Public provision of complementary foods	Multiple micronutrient supplementation		2675.66	3387.07	3489.28	3590.26	3611.19		5.37012e+06	7.18127e+06	7.63685e+06	1.1277e+07	1.31003e+07		2007.03	2545.86	4457.24	36047.5	87107.9
Turkey	IYCF	Vitamin A supplementation	Lipid-based nutrition supplements	Public provision of complementary foods	0		161049	195414	203993	212450	0		5.93669e+08	7.38766e+08	8.00654e+08	1.33227e+09	0		3686.26	4222.2	7213.9	62865.1	0
Malaysia	Vitamin A supplementation	IYCF	Lipid-based nutrition supplements	Public provision of complementary foods	Multiple micronutrient supplementation		55363	206821	207059	207297	209415		7.00828e+07	2.79031e+08	2.79725e+08	2.8523e+08	3.55437e+08		1265.88	1379.58	2916.98	23139.7	33149.3
Timor-Leste	IYCF	Vitamin A supplementation	Lipid-based nutrition supplements	Public provision of complementary foods	Multiple micronutrient supplementation		14052.9	17346	21299.7	23822.2	24267.8		1.66067e+06	2.24391e+06	7.78753e+06	1.91636e+07	2.13709e+07		118.173	177.108	1402.15	4509.82	4953.38
Kiribati	Vitamin A supplementation	IYCF	Lipid-based nutrition supplements	Public provision of complementary foods	Multiple micronutrient supplementation		291.135	577.129	660.883	677.831	698.292		37752.2	79318.4	220717	310438	475684		129.672	145.34	1688.25	5294	8076.09
Federated States of Micronesia	Vitamin A supplementation	IYCF	Lipid-based nutrition supplements	Public provision of complementary foods	Multiple micronutrient supplementation		160.935	1247.86	1429.76	1606.15	1621.41		32847.4	349074	642065	1.9537e+06	2.12175e+06		204.104	290.938	1610.71	7436	11012.8
Solomon Islands	IYCF	Vitamin A supplementation	Lipid-based nutrition supplements	Public provision of complementary foods	Multiple micronutrient supplementation		4567.9	7000.02	7365.9	7588	7705.38		870611	1.41735e+06	2.12317e+06	3.57087e+06	4.52404e+06		190.593	224.801	1929.04	6518.54	8120.26
Syria	IYCF	Vitamin A supplementation	Lipid-based nutrition supplements	Multiple micronutrient supplementation	Public provision of complementary foods		194915	219300	227075	231176	238817		1.22543e+07	1.70567e+07	2.95624e+07	4.55012e+07	8.00854e+07		62.8699	196.937	1608.49	3886.44	4526.23
Bhutan	IYCF	Vitamin A supplementation	Lipid-based nutrition supplements	Public provision of complementary foods	Multiple micronutrient supplementation		420.578	1105.87	1326.74	1341.37	1468.78		108811	436220	778868	875579	1.78614e+06		258.717	477.768	1551.3	6612.94	7146.81
Djibouti	IYCF	Vitamin A supplementation	Lipid-based nutrition supplements	Public provision of complementary foods	Multiple micronutrient supplementation		7119.42	7543.77	8392.51	9028.74	9218.78		1.25544e+06	1.37602e+06	2.66168e+06	6.27063e+06	7.46065e+06		176.341	284.144	1514.79	5672.39	6262.22
Sri Lanka	IYCF	Vitamin A supplementation	Lipid-based nutrition supplements	Public provision of complementary foods	Multiple micronutrient supplementation		78503.5	85868.1	87110	88346.1	89329.9		5.15848e+07	5.97155e+07	6.37268e+07	8.33123e+07	1.06829e+08		657.103	1104.01	3230	15844.9	23904
Fiji	Vitamin A supplementation	IYCF	Lipid-based nutrition supplements	Public provision of complementary foods	Multiple micronutrient supplementation		870.207	2505.84	2714.37	2914.28	2926.46		1.317e+06	5.04615e+06	6.84606e+06	1.70672e+07	1.85822e+07		1513.43	2279.95	8631.24	51129	124340
Kyrgyzstan	IYCF	Vitamin A supplementation	Lipid-based nutrition supplements	Public provision of complementary foods	Multiple micronutrient supplementation		14334.9	16191.2	19296.2	20713.8	21091.3		3.33863e+06	4.97559e+06	1.73975e+07	3.46002e+07	4.15852e+07		232.902	881.836	4000.59	12135.6	18503.2
Albania	IYCF	Vitamin A supplementation	Lipid-based nutrition supplements	Public provision of complementary foods	Multiple micronutrient supplementation		1730.03	2660.04	3131.68	3226.93	3372.99		1.19876e+06	2.42628e+06	3.92921e+06	5.47117e+06	8.03479e+06		692.913	1319.9	3186.56	16189.8	17551.8
Moldova	IYCF	Vitamin A supplementation	Lipid-based nutrition supplements	Public provision of complementary foods	Multiple micronutrient supplementation		612.168	1291.31	1454.53	1476.79	1551.49		404136	1.69982e+06	2.88408e+06	3.41823e+06	5.34358e+06		660.171	1907.81	7255.81	23999	25772.9
Colombia	IYCF	Vitamin A supplementation	Lipid-based nutrition supplements	Public provision of complementary foods	Multiple micronutrient supplementation		43993.8	70809.5	89340.1	93718.3	96248.6		4.22636e+07	7.53999e+07	1.36998e+08	2.25244e+08	2.93594e+08		960.672	1235.71	3324.11	20155.9	27012.7
El Salvador	Vitamin A supplementation	IYCF	Lipid-based nutrition supplements	Public provision of complementary foods	Multiple micronutrient supplementation		1932.01	7490.98	11053.8	11677.4	12151		1.07834e+06	4.67742e+06	1.49304e+07	2.41899e+07	3.32834e+07		558.147	647.435	2877.82	14848.5	19198.3
Honduras	Vitamin A supplementation	IYCF	Lipid-based nutrition supplements	Public provision of complementary foods	Multiple micronutrient supplementation		13889.5	32922.3	45826.7	49385	50234.4		3.00354e+06	8.42121e+06	3.8885e+07	7.08942e+07	8.25305e+07		216.246	284.649	2360.71	8995.68	13699.8
Iran	IYCF	Vitamin A supplementation	Lipid-based nutrition supplements	Public provision of complementary foods	Multiple micronutrient supplementation		103221	129894	133788	137634	138451		2.86781e+08	3.90314e+08	4.32335e+08	6.70624e+08	7.83352e+08		2778.33	3881.54	10791.3	61961	137918
Jordan	IYCF	Vitamin A supplementation	Lipid-based nutrition supplements	Multiple micronutrient supplementation	Public provision of complementary foods		18795.3	26728.9	29108.7	29932.7	30914.1		1.78018e+07	2.91894e+07	4.00568e+07	5.91635e+07	8.21162e+07		947.141	1435.37	4566.37	23188.6	23388.7
Lebanon	IYCF	Vitamin A supplementation	Lipid-based nutrition supplements	Public provision of complementary foods	Multiple micronutrient supplementation		22396.3	28006.7	30237.3	32397.6	32646.8		3.29288e+07	4.43616e+07	5.29345e+07	1.15497e+08	1.2666e+08		1470.28	2037.79	3843.22	28960	44797.5
Palestine	IYCF	Vitamin A supplementation	Lipid-based nutrition supplements	Public provision of complementary foods	Multiple micronutrient supplementation		8798.37	9368.52	12233.6	13192.6	13678.6		5.94246e+06	6.36333e+06	1.85441e+07	3.66469e+07	4.61191e+07		675.405	738.179	4251.41	18877.6	19490.5
Lesotho	IYCF	Vitamin A supplementation	Lipid-based nutrition supplements	Public provision of complementary foods	Multiple micronutrient supplementation		17699.2	20670.3	25369.7	28799.2	29040.4		2.01205e+06	2.60303e+06	1.10282e+07	3.13719e+07	3.41685e+07		113.68	198.906	1792.84	5931.94	11593.2
China	IYCF	Vitamin A supplementation	Lipid-based nutrition supplements	Public provision of complementary foods	Multiple micronutrient supplementation		1.0872e+06	1.40711e+06	1.42943e+06	1.44216e+06	1.45376e+06		3.24988e+09	5.16456e+09	5.33218e+09	6.02475e+09	8.03673e+09		2989.22	5985.04	7508.63	54403.3	173541
Samoa	Vitamin A supplementation	IYCF	Lipid-based nutrition supplements	Public provision of complementary foods	0		171.593	467.275	489.763	511.681	0		281256	1.06531e+06	1.35114e+06	2.77896e+06	0		1639.09	2651.69	12710.4	65144	0
Vanuatu	Vitamin A supplementation	IYCF	Lipid-based nutrition supplements	Public provision of complementary foods	Multiple micronutrient supplementation		999.964	3365.91	3488.77	3610.53	3626.08		317920	1.15324e+06	1.4167e+06	2.55173e+06	3.00168e+06		317.932	353.06	2144.49	9321.42	28939.3
Mongolia	IYCF	Vitamin A supplementation	Lipid-based nutrition supplements	Public provision of complementary foods	Multiple micronutrient supplementation		3480.86	3776.43	4631.8	5022.82	5079.58		5.1842e+06	5.75505e+06	1.22644e+07	2.68024e+07	3.19074e+07		1489.34	1931.38	7609.99	37178.9	89943.3
Tajikistan	IYCF	Vitamin A supplementation	Lipid-based nutrition supplements	Public provision of complementary foods	Multiple micronutrient supplementation		35108.6	42201.3	49208.2	53189.6	53745.2		4.93254e+06	7.02199e+06	3.03349e+07	6.6513e+07	7.72941e+07		140.494	294.594	3327.11	9086.83	19402.8
Bolivia	Vitamin A supplementation	IYCF	Lipid-based nutrition supplements	Public provision of complementary foods	Multiple micronutrient supplementation		9653.73	26810	36563.5	39012.4	39437.3		4.01662e+06	1.20962e+07	3.83972e+07	6.82362e+07	8.5051e+07		416.07	470.943	2696.56	12184.8	39567.2
Ecuador	IYCF	Vitamin A supplementation	Lipid-based nutrition supplements	Public provision of complementary foods	Multiple micronutrient supplementation		107652	127420	136528	145466	145922		8.11865e+07	1.02227e+08	1.23963e+08	2.56818e+08	2.88354e+08		754.157	1064.38	2386.51	14864.6	69021.2
Peru	IYCF	Vitamin A supplementation	Lipid-based nutrition supplements	Public provision of complementary foods	Multiple micronutrient supplementation		22055	37872.6	50825.4	52654.1	54465.2		2.16151e+07	3.77375e+07	7.88033e+07	1.1457e+08	1.72978e+08		980.052	1019.28	3170.42	19558.8	32248.6
Nicaragua	Vitamin A supplementation	IYCF	Lipid-based nutrition supplements	Public provision of complementary foods	Multiple micronutrient supplementation		6506.35	34136.7	36766.9	39327.2	39487.1		2.04215e+06	1.27793e+07	2.21501e+07	5.5934e+07	6.261e+07		313.87	388.6	3562.8	13195.2	41759.4
Paraguay	Vitamin A supplementation	IYCF	Lipid-based nutrition supplements	Public provision of complementary foods	Multiple micronutrient supplementation		6121.1	10783.9	12606.7	13073.7	13213.4		6.37074e+06	1.24014e+07	2.32943e+07	3.74623e+07	4.82304e+07		1040.78	1293.35	5975.87	30339.9	77080.5
Algeria	IYCF	Vitamin A supplementation	Lipid-based nutrition supplements	Public provision of complementary foods	Multiple micronutrient supplementation		166830	203511	206830	210125	211822		1.51408e+08	2.07203e+08	2.22712e+08	2.9917e+08	3.6826e+08		907.561	1521.08	4673.37	23197.9	40722.8
Egypt	IYCF	Vitamin A supplementation	Lipid-based nutrition supplements	Public provision of complementary foods	Multiple micronutrient supplementation		521359	673533	789542	851326	861764		2.02086e+08	2.7128e+08	5.22832e+08	1.16389e+09	1.33932e+09		387.613	454.707	2168.39	10375.9	16806.2
Morocco	IYCF	Vitamin A supplementation	Lipid-based nutrition supplements	Public provision of complementary foods	Multiple micronutrient supplementation		133911	163292	166377	168726	170265		6.47569e+07	8.58755e+07	9.59028e+07	1.29109e+08	1.74299e+08		483.583	718.787	3250.44	14134.8	29367.3
Tunisia	Vitamin A supplementation	IYCF	Lipid-based nutrition supplements	Public provision of complementary foods	Multiple micronutrient supplementation		5796.29	31592.7	33068.8	34516.2	34712.8		6.91251e+06	3.90249e+07	4.86572e+07	9.48641e+07	1.09711e+08		1192.58	1244.84	6525.67	31924.4	75491.4
Cape Verde	IYCF	Vitamin A supplementation	Lipid-based nutrition supplements	Public provision of complementary foods	Multiple micronutrient supplementation		4323.82	5120.1	5722.32	6306.73	6339.25		1.38809e+06	1.90867e+06	3.05985e+06	8.11353e+06	8.85004e+06		321.034	653.759	1911.55	8647.42	22652.9
Kazakhstan	IYCF	Vitamin A supplementation	Lipid-based nutrition supplements	Public provision of complementary foods	Multiple micronutrient supplementation		18714.8	23924.8	24502.1	24686.6	24990.7		3.98654e+07	6.495e+07	6.80692e+07	7.50732e+07	1.18998e+08		2130.15	4814.76	5403.01	37950.4	144440
Macedonia	IYCF	Vitamin A supplementation	Lipid-based nutrition supplements	Public provision of complementary foods	Multiple micronutrient supplementation		2438.44	2916.22	3109.17	3296.09	3330.39		5.12285e+06	6.94752e+06	8.56689e+06	1.77662e+07	1.98151e+07		2100.87	3819.05	8392.76	49212.8	59746.8
Dominican Republic	IYCF	Vitamin A supplementation	Lipid-based nutrition supplements	Public provision of complementary foods	Multiple micronutrient supplementation		10122.3	18215.7	21649.1	22594.4	23077.8		1.64588e+07	3.16031e+07	4.8669e+07	7.95774e+07	1.0156e+08		1625.99	1871.19	4970.6	32696.5	45473.4
Democratic Republic of the Congo	IYCF	Vitamin A supplementation	IPTp	Lipid-based nutrition supplements	Public provision of complementary foods		1.10096e+06	1.23667e+06	1.28672e+06	1.64657e+06	1.9197e+06		5.12135e+07	6.01024e+07	6.63285e+07	8.41626e+08	2.0861e+09		46.5171	65.5012	124.399	2154.49	4556.4
Chad	Vitamin A supplementation	IYCF	IPTp	Lipid-based nutrition supplements	Public provision of complementary foods		53071.2	258459	262820	306056	343547		2.94802e+06	1.81996e+07	1.9387e+07	1.10258e+08	3.09074e+08		55.5484	74.2574	272.293	2101.73	5303.05
Liberia	Vitamin A supplementation	IYCF	IPTp	Lipid-based nutrition supplements	Public provision of complementary foods		1659.74	54800.4	55868.1	68203.1	78336		73879.4	2.79019e+06	2.94814e+06	2.9019e+07	8.14528e+07		44.5127	51.1155	147.947	2113.56	5174.59
Central African Republic	IYCF	Vitamin A supplementation	IPTp	Lipid-based nutrition supplements	Public provision of complementary foods		40067.7	47810.9	49415.6	56028.1	60224.6		1.76645e+06	2.22521e+06	2.51945e+06	1.78678e+07	3.75988e+07		44.0867	59.2463	183.361	2321.12	4701.69
Namibia	Vitamin A supplementation	IYCF	Lipid-based nutrition supplements	0	0		5095.08	18421.4	19847.4	0	0		2.56143e+06	1.13102e+07	1.50387e+07	0	0		502.725	656.509	2614.57	0	0
Tonga	Vitamin A supplementation	IYCF	Lipid-based nutrition supplements	Public provision of complementary foods	Multiple micronutrient supplementation		173.96	738.114	785.724	831.903	833.672		109247	503714	674862	1.50187e+06	1.68686e+06		627.999	699.22	3594.8	17908.8	104540
Sudan	Vitamin A supplementation	IPTp	IYCF	Lipid-based nutrition supplements	Public provision of complementary foods		218094	222462	634204	657965	674634		2.55915e+07	2.62405e+07	1.15483e+08	1.52117e+08	2.56503e+08		117.342	148.577	216.744	1541.74	6262.29
Guatemala	Vitamin A supplementation	IPTp	IYCF	Lipid-based nutrition supplements	Public provision of complementary foods		31083.1	31434.8	109628	166793	185949		6.29558e+06	6.37517e+06	3.06793e+07	1.04624e+08	2.32298e+08		202.54	226.347	310.82	1293.55	6664.96
Venezuela	Vitamin A supplementation	IYCF	Lipid-based nutrition supplements	Public provision of complementary foods	Multiple micronutrient supplementation		54273.1	166716	180447	193648	194577		7.80632e+07	3.08438e+08	3.77217e+08	8.82572e+08	9.59999e+08		1438.34	2048.82	5008.97	38281	83397.2

## Sheet: wasting
Country	Intervention 1	Intervention 2	Intervention 3	Intervention 4	Intervention 5		Additional impact 1	Additional impact 2	Additional impact 3	Additional impact 4	Additional impact 5		Additional cost 1	Additional cost 2	Additional cost 3	Additional cost 4	Additional cost 5		Marginal cost 1	Marginal cost 2	Marginal cost 3	Marginal cost 4	Marginal cost 5
South Africa	Vitamin A supplementation	Cash transfers					1180.21	85998.1	0	0	0		5.81178e+07	1.4891e+10	0	0	0		49243.6	174880	0	0	0
India	Vitamin A supplementation	Cash transfers					219828	5.50955e+06	0	0	0		1.82517e+08	3.99397e+10	0	0	0		830.274	7515.92	0	0	0
Indonesia	Vitamin A supplementation	Cash transfers					109818	491781	0	0	0		8.45603e+07	8.38947e+09	0	0	0		770.002	21742.7	0	0	0
Philippines	Vitamin A supplementation	Cash transfers					16944.3	220631	0	0	0		3.09761e+07	6.59527e+09	0	0	0		1828.12	32227.5	0	0	0
Pakistan	Vitamin A supplementation	Cash transfers					44754.8	368185	0	0	0		5.46352e+07	7.86437e+09	0	0	0		1220.77	24146.6	0	0	0
Botswana	Vitamin A supplementation	Cash transfers					530.309	14929.3	0	0	0		2.21846e+06	1.08392e+09	0	0	0		4183.33	75123.4	0	0	0
Iraq	Vitamin A supplementation	Cash transfers					18756	84390.1	0	0	0		7.98312e+07	4.59636e+09	0	0	0		4256.3	68813.8	0	0	0
Equatorial Guinea	Vitamin A supplementation	Cash transfers					479.947	1752.54	0	0	0		3.08801e+06	2.58897e+08	0	0	0		6434.05	201014	0	0	0
Gabon	Vitamin A supplementation	Cash transfers					808.065	3885.52	0	0	0		4.35784e+06	5.93705e+08	0	0	0		5392.94	191505	0	0	0
Maldives	Vitamin A supplementation	Cash transfers					54.4308	403.226	0	0	0		259545	2.83988e+07	0	0	0		4768.35	80675.6	0	0	0
Turkmenistan	Vitamin A supplementation	Cash transfers					212.832	2238.58	0	0	0		5.62972e+06	4.17746e+08	0	0	0		26451.5	203439	0	0	0
Madagascar	Cash transfers						214068	0	0	0	0		9.68273e+08	0	0	0	0		4523.2	0	0	0	0
Mali	Cash transfers						74762.7	0	0	0	0		4.14958e+08	0	0	0	0		5550.34	0	0	0	0
Sierra Leone	Cash transfers						53749.1	0	0	0	0		2.7212e+08	0	0	0	0		5062.78	0	0	0	0
Sao Tome and Principe	Vitamin A supplementation	Cash transfers					41.4476	648.104	0	0	0		87820.3	3.18753e+07	0	0	0		2118.83	52397.8	0	0	0
Papua New Guinea	Vitamin A supplementation	Cash transfers					11537.1	19259.3	0	0	0		7.377e+06	1.41356e+08	0	0	0		639.413	17350	0	0	0
Haiti	Vitamin A supplementation	Cash transfers					1410.26	18212.4	0	0	0		2.38189e+06	4.75047e+08	0	0	0		1688.98	28131.2	0	0	0
Bangladesh	Vitamin A supplementation	Cash transfers					5412.71	491216	0	0	0		5.38286e+06	4.44883e+09	0	0	0		994.485	9146.58	0	0	0
Nepal	Vitamin A supplementation	Cash transfers					260.416	46599.7	0	0	0		249291	4.47616e+08	0	0	0		957.28	9654.16	0	0	0
Comoros	Vitamin A supplementation	Cash transfers					389.651	5506.83	0	0	0		170282	3.52683e+07	0	0	0		437.012	6858.87	0	0	0
Ethiopia	Vitamin A supplementation	Cash transfers					24767.5	335707	0	0	0		1.25591e+07	2.27479e+09	0	0	0		507.082	7275.47	0	0	0
Malawi	Vitamin A supplementation	Cash transfers					629.784	45752.6	0	0	0		335645	4.06481e+08	0	0	0		532.952	9000.89	0	0	0
Mozambique	Vitamin A supplementation	Cash transfers					6553.95	110124	0	0	0		6.1645e+06	7.93334e+08	0	0	0		940.578	7600.33	0	0	0
Benin	Vitamin A supplementation	Cash transfers					2327.11	45940.7	0	0	0		2.42361e+06	5.0958e+08	0	0	0		1041.47	11628.4	0	0	0
The Gambia	Vitamin A supplementation	Cash transfers					1064.35	18412.8	0	0	0		282699	7.52144e+07	0	0	0		265.607	4319.23	0	0	0
Guinea-Bissau	Vitamin A supplementation	Cash transfers					147.335	12606.7	0	0	0		91560.1	1.1624e+08	0	0	0		621.441	9322.19	0	0	0
Mauritania	Vitamin A supplementation	Cash transfers					3255.81	34669.5	0	0	0		1.12786e+06	2.02993e+08	0	0	0		346.414	6426.03	0	0	0
Senegal	Vitamin A supplementation	Cash transfers					10333.5	129194	0	0	0		3.31947e+06	1.02233e+09	0	0	0		321.235	8573.22	0	0	0
Cambodia	Vitamin A supplementation	Cash transfers					5211.1	33861.1	0	0	0		3.49261e+06	3.55549e+08	0	0	0		670.225	12288.2	0	0	0
Laos	Vitamin A supplementation	Cash transfers					296.669	10937.3	0	0	0		445332	3.70896e+08	0	0	0		1501.11	34814.5	0	0	0
Angola	Vitamin A supplementation	Cash transfers					10691.1	172837	0	0	0		1.88432e+07	1.02384e+10	0	0	0		1762.52	63026.7	0	0	0
Burundi	Vitamin A supplementation	Cash transfers					680.278	55624.5	0	0	0		391192	3.20767e+08	0	0	0		575.047	5830.93	0	0	0
Somalia	Vitamin A supplementation	Cash transfers					29846.8	171924	0	0	0		8.38059e+06	3.04534e+08	0	0	0		280.787	2084.46	0	0	0
Tanzania	Vitamin A supplementation	Cash transfers					1986.41	104950	0	0	0		2.61186e+06	2.16492e+09	0	0	0		1314.87	21000.8	0	0	0
Eswatini	Vitamin A supplementation	Cash transfers					79.5902	1263.29	0	0	0		682462	2.62649e+08	0	0	0		8574.71	221311	0	0	0
Zimbabwe	Vitamin A supplementation	Cash transfers					2524.13	38480.3	0	0	0		5.5056e+06	1.63349e+09	0	0	0		2181.19	45277	0	0	0
Cote dIvoire	Vitamin A supplementation	Cash transfers					7616.76	80377.9	0	0	0		8.34571e+06	2.49232e+09	0	0	0		1095.7	34138.8	0	0	0
Ghana	Vitamin A supplementation	Cash transfers					7100.64	34912.1	0	0	0		1.55081e+07	1.3102e+09	0	0	0		2184.04	46552.4	0	0	0
Niger	Vitamin A supplementation	Cash transfers					9954.04	163939	0	0	0		3.44591e+06	6.29531e+08	0	0	0		346.182	4065.88	0	0	0
Nigeria	Vitamin A supplementation	Cash transfers					77824.8	1.9521e+06	0	0	0		9.8692e+07	4.62576e+10	0	0	0		1268.13	24627.6	0	0	0
Thailand	Vitamin A supplementation	Cash transfers					4656.81	18801.2	0	0	0		3.54532e+07	1.56117e+09	0	0	0		7613.2	107868	0	0	0
Vietnam	Vitamin A supplementation	Cash transfers					14956.7	66457.4	0	0	0		2.51961e+07	1.48705e+09	0	0	0		1684.6	28385.1	0	0	0
North Korea	Cash transfers	0					5210.37	0	0	0	0		2.17923e+08	0	0	0	0		41824.9	0	0	0	0
Uzbekistan	Cash transfers	0					12273.4	0	0	0	0		8.50901e+08	0	0	0	0		69329	0	0	0	0
Saint Lucia	Vitamin A supplementation	Cash transfers					13.703	71.6898	0	0	0		286546	2.29827e+07	0	0	0		20911.1	391403	0	0	0
Romania	Vitamin A supplementation	Cash transfers					2556.16	10501.7	0	0	0		2.45966e+07	1.87329e+09	0	0	0		9622.47	232670	0	0	0
Russian Federation	Vitamin A supplementation	Cash transfers					18088.5	60321	0	0	0		2.35593e+08	1.00377e+10	0	0	0		13024.5	232098	0	0	0
Armenia	Vitamin A supplementation	Cash transfers					358.959	3010.57	0	0	0		1.55193e+06	1.65079e+08	0	0	0		4323.42	61670.8	0	0	0
Azerbaijan	Vitamin A supplementation	Cash transfers					637.44	1893.25	0	0	0		7.95337e+06	1.91748e+08	0	0	0		12477	146355	0	0	0
Bulgaria	Vitamin A supplementation	Cash transfers					639.248	3043.31	0	0	0		6.79931e+06	4.73591e+08	0	0	0		10636.4	194168	0	0	0
Montenegro	Vitamin A supplementation	Cash transfers					28.8167	225.77	0	0	0		712006	5.28436e+07	0	0	0		24708.1	264689	0	0	0
Ukraine	Vitamin A supplementation	Cash transfers					4394.54	9193.56	0	0	0		1.55819e+07	1.24452e+08	0	0	0		3545.73	22685.9	0	0	0
Belize	Vitamin A supplementation	Cash transfers					15.8107	106.845	0	0	0		308934	2.21613e+07	0	0	0		19539.6	240044	0	0	0
Guyana	Vitamin A supplementation	Cash transfers					118.168	801.261	0	0	0		421213	3.95053e+07	0	0	0		3564.54	57216.4	0	0	0
Jamaica	Vitamin A supplementation	Cash transfers					289.794	2144.62	0	0	0		2.98148e+06	1.82887e+08	0	0	0		10288.3	96993.4	0	0	0
Georgia	Vitamin A supplementation	Cash transfers					81.5844	973.098	0	0	0		3.00364e+06	1.93447e+08	0	0	0		36816.4	213618	0	0	0
Bosnia and Herzegovina	Vitamin A supplementation	Cash transfers					157.593	711.511	0	0	0		2.20825e+06	1.14152e+08	0	0	0		14012.3	202094	0	0	0
Serbia	Vitamin A supplementation	Cash transfers					641.066	3812.47	0	0	0		6.02089e+06	4.4378e+08	0	0	0		9391.99	138033	0	0	0
Suriname	Vitamin A supplementation	Cash transfers					93.9859	356.432	0	0	0		855276	2.3868e+07	0	0	0		9100.05	87685.4	0	0	0
Saint Vincent and the Grenadines	Vitamin A supplementation	Cash transfers					6.13779	24.8581	0	0	0		163411	6.36856e+06	0	0	0		26623.8	331466	0	0	0
Brazil	Vitamin A supplementation	Cash transfers					5417.78	17717.4	0	0	0		2.67914e+08	1.02877e+10	0	0	0		49450.9	814643	0	0	0
Cuba	Vitamin A supplementation	Cash transfers					586.097	2977.1	0	0	0		1.44474e+07	5.89412e+08	0	0	0		24650.1	240470	0	0	0
Belarus	Vitamin A supplementation	Cash transfers					399.57	1072.18	0	0	0		8.64791e+06	1.60172e+08	0	0	0		21643	225278	0	0	0
Burkina Faso	Cash transfers	0					96135.6	0	0	0	0		7.3084e+08	0	0	0	0		7602.18	0	0	0	0
Rwanda	Cash transfers	0					8934.27	0	0	0	0		4.16242e+08	0	0	0	0		46589.4	0	0	0	0
Yemen	Vitamin A supplementation	Cash transfers					44873.5	334671	0	0	0		7.07972e+06	1.76257e+09	0	0	0		157.771	6057.65	0	0	0
Afghanistan	Vitamin A supplementation	Cash transfers					31026.9	350169	0	0	0		6.09873e+06	1.43605e+09	0	0	0		196.563	4480.6	0	0	0
South Sudan	Vitamin A supplementation	Cash transfers					18841.5	497202	0	0	0		1.53261e+06	3.41727e+08	0	0	0		81.3424	711.168	0	0	0
Congo	Vitamin A supplementation	Cash transfers					4265.6	29305.2	0	0	0		2.7847e+06	4.64082e+08	0	0	0		652.827	18422.7	0	0	0
Kenya	Vitamin A supplementation	Cash transfers					13026.9	112232	0	0	0		2.26058e+07	3.32783e+09	0	0	0		1735.32	33317.2	0	0	0
Uganda	Vitamin A supplementation	Cash transfers					5599.76	44198.2	0	0	0		8.21551e+06	8.75003e+08	0	0	0		1467.12	22456.5	0	0	0
Zambia	Vitamin A supplementation	Cash transfers					5699.94	108722	0	0	0		4.19237e+06	1.77105e+09	0	0	0		735.511	17150.3	0	0	0
Cameroon	Vitamin A supplementation	Cash transfers					10999.5	74168.5	0	0	0		9.97536e+06	1.77249e+09	0	0	0		906.896	27901.5	0	0	0
Guinea	Vitamin A supplementation	Cash transfers					3695.17	87599.7	0	0	0		1.46648e+06	6.5378e+08	0	0	0		396.863	7774.48	0	0	0
Togo	Vitamin A supplementation	Cash transfers					3799.44	26506.7	0	0	0		3.68385e+06	3.39752e+08	0	0	0		969.576	14800	0	0	0
Myanmar	Vitamin A supplementation	Cash transfers					4911.47	70596.8	0	0	0		5.274e+06	1.19485e+09	0	0	0		1073.81	18110.2	0	0	0
Libya	Vitamin A supplementation	Cash transfers					3289.28	7477.97	0	0	0		9.37171e+06	2.96762e+08	0	0	0		2849.17	68611.2	0	0	0
Grenada	Vitamin A supplementation	Cash transfers					10.3311	32.5773	0	0	0		268762	1.11465e+07	0	0	0		26014.8	488969	0	0	0
Costa Rica	Vitamin A supplementation	Cash transfers					425.704	1513.8	0	0	0		1.11927e+07	7.31807e+08	0	0	0		26292.3	662272	0	0	0
Mauritius	Vitamin A supplementation	Cash transfers					789.045	2051.8	2052.45	0	0		1.81114e+06	6.11499e+07	6.13666e+07	0	0		2295.36	46991.6	330215	0	0
Turkey	Vitamin A supplementation	Cash transfers					2605.66	10834.4	0	0	0		1.45097e+08	9.16705e+09	0	0	0		55685.5	1.09639e+06	0	0	0
Malaysia	Vitamin A supplementation	Cash transfers					30207.3	31772.3	0	0	0		7.00828e+07	1.59288e+08	0	0	0		2320.06	56999.8	0	0	0
Timor-Leste	Vitamin A supplementation	Cash transfers					735.604	7987.03	0	0	0		583239	1.08904e+08	0	0	0		792.871	14937.8	0	0	0
Kiribati	Vitamin A supplementation	Cash transfers					123.629	471.596	0	0	0		37752.2	2.98134e+06	0	0	0		305.366	8459.39	0	0	0
Federated States of Micronesia	Vitamin A supplementation	Cash transfers					42.6299	551.846	0	0	0		32847.4	1.35013e+07	0	0	0		770.527	26449.3	0	0	0
Solomon Islands	Vitamin A supplementation	Cash transfers					526.224	1264.87	0	0	0		546744	1.92669e+07	0	0	0		1038.99	25343.9	0	0	0
Syria	Vitamin A supplementation	Cash transfers					10165	35613.2	0	0	0		4.80242e+06	1.31912e+08	0	0	0		472.448	4994.81	0	0	0
Bhutan	Vitamin A supplementation	Cash transfers					83.8558	307.881	0	0	0		327409	1.43843e+07	0	0	0		3904.43	62747.2	0	0	0
Djibouti	Vitamin A supplementation	Cash transfers					243.958	4797.46	0	0	0		120577	3.60642e+07	0	0	0		494.254	7893.62	0	0	0
Sri Lanka	Vitamin A supplementation	Cash transfers					6042.6	16377.3	0	0	0		8.13066e+06	2.33941e+08	0	0	0		1345.56	21849.7	0	0	0
Fiji	Vitamin A supplementation	Cash transfers					547.904	2446.63	0	0	0		1.317e+06	1.36538e+08	0	0	0		2403.7	71216.6	0	0	0
Kyrgyzstan	Vitamin A supplementation	Cash transfers					282.782	5164.7	0	0	0		1.63695e+06	1.91652e+08	0	0	0		5788.73	38922.3	0	0	0
Albania	Vitamin A supplementation	Cash transfers					83.9888	432.792	0	0	0		1.22752e+06	9.22273e+07	0	0	0		14615.2	260891	0	0	0
Moldova	Vitamin A supplementation	Cash transfers					121.402	378.489	0	0	0		1.29568e+06	3.15357e+07	0	0	0		10672.7	117625	0	0	0
Colombia	Vitamin A supplementation	Cash transfers					1126.7	7968.09	0	0	0		3.31363e+07	5.13707e+09	0	0	0		29410.2	746038	0	0	0
El Salvador	Vitamin A supplementation	Cash transfers					162.036	2926.59	0	0	0		1.07834e+06	6.30283e+08	0	0	0		6654.96	227598	0	0	0
Honduras	Vitamin A supplementation	Cash transfers					485.487	5242.49	0	0	0		3.00354e+06	9.96901e+08	0	0	0		6186.65	208933	0	0	0
Iran	Vitamin A supplementation	Cash transfers					14122.8	39494.3	0	0	0		1.03534e+08	3.2783e+09	0	0	0		7330.97	125131	0	0	0
Jordan	Vitamin A supplementation	Cash transfers					1683.24	6052.84	0	0	0		1.13876e+07	6.58839e+08	0	0	0		6765.3	148172	0	0	0
Lebanon	Vitamin A supplementation	Cash transfers					2266.91	11249.2	0	0	0		1.14328e+07	9.93726e+08	0	0	0		5043.32	109359	0	0	0
Palestine	Vitamin A supplementation	Cash transfers					50.6463	2167.02	0	0	0		420873	5.26599e+08	0	0	0		8310.04	248623	0	0	0
Lesotho	Vitamin A supplementation	Cash transfers					147.981	2263.26	0	0	0		590984	1.32825e+08	0	0	0		3993.64	62513.8	0	0	0
China	Vitamin A supplementation	Cash transfers					63561.5	113094	0	0	0		1.91467e+09	2.06184e+10	0	0	0		30123.2	377601	0	0	0
Samoa	Vitamin A supplementation	Cash transfers					56.7251	165.961	0	0	0		281256	1.70132e+07	0	0	0		4958.23	153173	0	0	0
Vanuatu	Vitamin A supplementation	Cash transfers					150.111	362.238	0	0	0		317920	1.14896e+07	0	0	0		2117.9	52665.2	0	0	0
Mongolia	Vitamin A supplementation	Cash transfers					36.8521	1209.71	0	0	0		570854	3.55718e+08	0	0	0		15490.4	302806	0	0	0
Tajikistan	Vitamin A supplementation	Cash transfers					1086.79	12731.1	0	0	0		2.08945e+06	2.50675e+08	0	0	0		1922.59	21348.2	0	0	0
Bolivia	Vitamin A supplementation	Cash transfers					788.218	9087.8	0	0	0		4.01662e+06	1.20018e+09	0	0	0		5095.83	144123	0	0	0
Ecuador	Vitamin A supplementation	Cash transfers					771.7	4162.72	0	0	0		2.10408e+07	1.87243e+09	0	0	0		27265.5	545970	0	0	0
Peru	Vitamin A supplementation	Cash transfers					260.263	2098.12	0	0	0		1.61225e+07	3.5419e+09	0	0	0		61946.8	1.91842e+06	0	0	0
Nicaragua	Vitamin A supplementation	Cash transfers					482.797	2900.51	0	0	0		2.04215e+06	2.83321e+08	0	0	0		4229.83	116341	0	0	0
Paraguay	Vitamin A supplementation	Cash transfers					341.176	1406.62	0	0	0		6.37074e+06	6.49624e+08	0	0	0		18672.9	603742	0	0	0
Algeria	Vitamin A supplementation	Cash transfers					7978.47	14888.6	0	0	0		5.57952e+07	9.47432e+08	0	0	0		6993.23	129033	0	0	0
Egypt	Vitamin A supplementation	Cash transfers					49246.6	381893	0	0	0		6.91946e+07	1.30336e+10	0	0	0		1405.06	38973.6	0	0	0
Morocco	Vitamin A supplementation	Cash transfers					2898.49	5691.2	0	0	0		2.11186e+07	4.52634e+08	0	0	0		7286.07	154515	0	0	0
Tunisia	Vitamin A supplementation	Cash transfers					995.204	4759.45	0	0	0		6.91251e+06	5.31028e+08	0	0	0		6945.82	139235	0	0	0
Cape Verde	Vitamin A supplementation	Cash transfers					266.707	2217.96	0	0	0		520573	5.14383e+07	0	0	0		1951.85	26094.9	0	0	0
Kazakhstan	Vitamin A supplementation	Cash transfers					781.802	1670.71	0	0	0		2.50846e+07	3.59269e+08	0	0	0		32085.6	375950	0	0	0
Macedonia	Vitamin A supplementation	Cash transfers					46.3482	227.965	0	0	0		1.82467e+06	1.23957e+08	0	0	0		39368.8	672472	0	0	0
Dominican Republic	Vitamin A supplementation	Cash transfers					1564.09	7537.35	0	0	0		1.51443e+07	1.62661e+09	0	0	0		9682.48	269780	0	0	0
Democratic Republic of the Congo	Vitamin A supplementation	Cash transfers					26590.8	773599	0	0	0		8.88883e+06	3.78288e+09	0	0	0		334.282	5052.14	0	0	0
Chad	Vitamin A supplementation	Cash transfers					15881.6	170484	0	0	0		2.94802e+06	7.51289e+08	0	0	0		185.625	4840.44	0	0	0
Liberia	Vitamin A supplementation	Cash transfers					171.352	14735	0	0	0		73879.4	1.49388e+08	0	0	0		431.155	10252.5	0	0	0
Central African Republic	Vitamin A supplementation	Cash transfers					1379.9	13543.3	0	0	0		458754	6.42423e+07	0	0	0		332.455	5243.89	0	0	0
Namibia	Vitamin A supplementation	Cash transfers					845.907	3714.18	0	0	0		2.56143e+06	2.39983e+08	0	0	0		3028.02	82775.1	0	0	0
Tonga	Vitamin A supplementation	Cash transfers					56.3045	221.803	0	0	0		109247	9.49825e+06	0	0	0		1940.29	56731.7	0	0	0
Sudan	Vitamin A supplementation	Cash transfers					87566.2	189270	0	0	0		2.55915e+07	1.3269e+09	0	0	0		292.254	12795	0	0	0
Guatemala	Vitamin A supplementation	Cash transfers					532.189	8839.73	0	0	0		6.29558e+06	4.45493e+09	0	0	0		11829.6	535494	0	0	0
Venezuela	Vitamin A supplementation	Cash transfers					14635.1	60409.3	0	0	0		7.80632e+07	8.24304e+09	0	0	0		5333.98	178375	0	0	0

## Sheet: anaemia
Country	Intervention 1	Intervention 2	Intervention 3	Intervention 4	Intervention 5		Additional impact 1	Additional impact 2	Additional impact 3	Additional impact 4	Additional impact 5		Additional cost 1	Additional cost 2	Additional cost 3	Additional cost 4	Additional cost 5		Marginal cost 1	Marginal cost 2	Marginal cost 3	Marginal cost 4	Marginal cost 5
South Africa	IPTp	Multiple micronutrient supplementation	IFAS for non-PW	Iron and iodine fortification of salt	IFA fortification of staple foods		60789.6	1.59411e+06	2.39241e+06	2.40661e+06	2.47628e+06		1.63407e+06	1.05635e+08	1.66202e+08	1.68004e+08	1.9221e+08		26.8808	67.8275	75.8696	126.874	347.422
India	IPTp	IFAS for non-PW	Multiple micronutrient supplementation	Iron and iodine fortification of salt	IFA fortification of staple foods		1.29144e+06	6.97251e+07	1.02091e+08	1.03059e+08	1.0782e+08		1.31138e+07	1.70542e+09	3.02716e+09	3.08365e+09	3.84263e+09		10.1544	24.7291	40.8379	58.31	159.442
Indonesia	IPTp	IFAS for non-PW	Multiple micronutrient supplementation	Iron and iodine fortification of salt	IFA fortification of staple foods		240905	1.05735e+07	1.82339e+07	1.83985e+07	1.92072e+07		3.583e+06	4.0397e+08	7.53102e+08	7.64641e+08	9.19671e+08		14.8731	38.7499	45.5764	70.0783	191.717
Philippines	IPTp	Multiple micronutrient supplementation	IFAS for non-PW	Iron and iodine fortification of salt	IFA fortification of staple foods		9879.8	2.41822e+06	3.63938e+06	3.66502e+06	3.79085e+06		171991	1.55753e+08	2.40862e+08	2.44401e+08	2.91941e+08		17.4084	64.6007	69.6961	137.98	377.81
Pakistan	IPTp	IFAS for non-PW	Multiple micronutrient supplementation	Iron and iodine fortification of salt	IFA fortification of staple foods		43742.8	7.57003e+06	1.50963e+07	1.5208e+07	1.57564e+07		438454	2.61166e+08	5.38697e+08	5.47894e+08	6.71459e+08		10.0234	34.6422	36.8749	82.3264	225.324
Botswana	IFAS for non-PW	IPTp	Iron and iodine fortification of salt	Multiple micronutrient supplementation	IFA fortification of staple foods		146125	147942	149643	203608	211535		6.42394e+06	6.50511e+06	6.61398e+06	1.22108e+07	1.36736e+07		43.962	44.6684	63.9915	103.714	184.543
Iraq	IPTp	IFAS for non-PW	Multiple micronutrient supplementation	Iron and iodine fortification of salt	IFA fortification of staple foods		429077	1.49499e+06	2.93906e+06	2.95721e+06	3.04626e+06		1.03839e+07	6.9525e+07	1.72124e+08	1.73998e+08	1.99173e+08		24.2006	55.4839	71.0486	103.247	282.707
Equatorial Guinea	IPTp	IFAS for non-PW	Iron and iodine fortification of salt	Multiple micronutrient supplementation	IFA fortification of staple foods		14689.9	57060.7	57835.7	128766	132057		425920	3.07508e+06	3.13282e+06	8.42589e+06	9.20156e+06		28.994	62.5234	74.4886	74.6236	235.714
Gabon	IPTp	IFAS for non-PW	Iron and iodine fortification of salt	IFAS for PW	IFA fortification of staple foods		17914.6	114595	115991	163463	169971		587612	5.12773e+06	5.2232e+06	8.55258e+06	9.83525e+06		32.8007	46.9603	68.3834	70.1324	197.118
Maldives	IFAS for PW	IFAS for non-PW	Iron and iodine fortification of salt	IFA fortification of staple foods			8234.73	27023.5	27310	28717.2	0		356630	1.4253e+06	1.44333e+06	1.68557e+06	0		43.3081	56.8781	62.9455	172.14	0
Turkmenistan	IFAS for non-PW	Iron and iodine fortification of salt	Multiple micronutrient supplementation	IFA fortification of staple foods			876429	888900	1.05259e+06	1.11258e+06	0		3.5967e+07	3.65924e+07	5.07877e+07	5.91906e+07	0		41.0381	50.1496	86.7197	140.074	0
Madagascar	IPTp	IFAS for non-PW	Multiple micronutrient supplementation	Iron and iodine fortification of salt	IFA fortification of staple foods		152201	2.05171e+06	3.2315e+06	3.25223e+06	3.35411e+06		821121	3.65462e+07	6.9256e+07	7.0505e+07	8.72863e+07		5.39497	18.8076	27.725	60.2607	164.71
Mali	IPTp	IFAS for non-PW	Multiple micronutrient supplementation	Iron and iodine fortification of salt	IFA fortification of staple foods		245768	1.40859e+06	2.73092e+06	2.74682e+06	2.82499e+06		1.29258e+06	2.17545e+07	5.56071e+07	5.65477e+07	6.91861e+07		5.25937	17.5968	25.6007	59.1755	161.664
Sierra Leone	IPTp	Multiple micronutrient supplementation	IFAS for non-PW	Iron and iodine fortification of salt	IFA fortification of staple foods		35270.2	419174	638645	641930	658069		172041	1.06338e+07	1.67609e+07	1.70503e+07	2.09379e+07		4.8778	27.251	27.9177	88.0853	240.887
Sao Tome and Principe	IPTp	IFAS for non-PW	Multiple micronutrient supplementation	Iron and iodine fortification of salt	IFA fortification of staple foods		471.806	440602	451521	456053	478304		3364.5	1.21484e+07	1.25045e+07	1.27097e+07	1.54672e+07		7.1311	27.5941	32.6165	45.284	123.927
Papua New Guinea	IPTp	IFAS for non-PW	Multiple micronutrient supplementation	Iron and iodine fortification of salt	IFA fortification of staple foods		31641	390517	743282	748692	775272		400065	1.1542e+07	2.51144e+07	2.54797e+07	3.03873e+07		12.6439	31.0469	38.4742	67.5047	184.638
Haiti	IPTp	IFAS for non-PW	Multiple micronutrient supplementation	Iron and iodine fortification of salt	IFA fortification of staple foods		6688.37	570599	870919	878463	915518		51459.6	1.62971e+07	2.74501e+07	2.79595e+07	3.48038e+07		7.6939	28.8088	37.1369	67.5257	184.709
Bangladesh	IPTp	IFAS for non-PW	Multiple micronutrient supplementation	Iron and iodine fortification of salt	IFA fortification of staple foods		622892	7.98977e+06	1.26624e+07	1.27699e+07	1.32978e+07		5.27355e+06	2.34762e+08	3.85114e+08	3.92528e+08	4.92145e+08		8.46622	31.1514	32.1773	68.9668	188.694
Nepal	IPTp	IFAS for non-PW	IFAS for PW	Iron and iodine fortification of salt	IFA fortification of staple foods		6930.94	1.35178e+06	1.8655e+06	1.88597e+06	1.98651e+06		38320.6	3.97346e+07	6.14654e+07	6.27937e+07	8.06409e+07		5.52892	29.5174	42.3004	64.8912	177.516
Comoros	IPTp	Multiple micronutrient supplementation	IFAS for non-PW	Iron and iodine fortification of salt	IFA fortification of staple foods		2967.89	34225.7	63745.8	64167.3	66236.1		25082.9	1.16442e+06	2.27981e+06	2.31941e+06	2.85141e+06		8.45144	36.4495	37.7844	93.9356	257.16
Ethiopia	IPTp	IFAS for non-PW	Multiple micronutrient supplementation	Iron and iodine fortification of salt	IFA fortification of staple foods		128093	4.30013e+06	7.87681e+06	7.93758e+06	8.23582e+06		1.22913e+06	1.37792e+08	2.77232e+08	2.8232e+08	3.50683e+08		9.59566	32.7328	38.9859	83.736	229.215
Malawi	IPTp	IFAS for non-PW	Multiple micronutrient supplementation	Iron and iodine fortification of salt	IFA fortification of staple foods		46772.9	1.2144e+06	2.15142e+06	2.16599e+06	2.2376e+06		205565	2.37406e+07	4.94844e+07	5.04092e+07	6.2834e+07		4.39497	20.1564	27.4741	63.4555	173.501
Mozambique	IPTp	IFAS for non-PW	Multiple micronutrient supplementation	Iron and iodine fortification of salt	IFA fortification of staple foods		315319	2.22113e+06	3.81906e+06	3.84237e+06	3.95692e+06		1.47448e+06	3.89958e+07	8.32831e+07	8.47818e+07	1.04918e+08		4.67614	19.6879	27.7154	64.2963	175.777
Benin	IPTp	IFAS for non-PW	Multiple micronutrient supplementation	Iron and iodine fortification of salt	IFA fortification of staple foods		175353	947498	1.79266e+06	1.80266e+06	1.85184e+06		691285	1.39989e+07	3.1758e+07	3.2311e+07	3.97416e+07		3.94226	17.2346	21.0125	55.3126	151.098
The Gambia	IPTp	IFAS for non-PW	Multiple micronutrient supplementation	Iron and iodine fortification of salt	IFA fortification of staple foods		18854.1	213031	364669	366914	377965		59876.2	2.5949e+06	5.85615e+06	5.96427e+06	7.41687e+06		3.17577	13.0552	21.5068	48.1611	131.447
Guinea-Bissau	IPTp	IFAS for non-PW	Multiple micronutrient supplementation	Iron and iodine fortification of salt	IFA fortification of staple foods		16465.5	129121	234591	235913	242408		91816.9	2.94556e+06	5.76789e+06	5.86176e+06	7.12294e+06		5.57632	25.3316	26.7596	70.9946	194.164
Mauritania	IPTp	IFAS for non-PW	Multiple micronutrient supplementation	Iron and iodine fortification of salt	IFA fortification of staple foods		21800.2	222526	458998	461782	475449		157180	5.83382e+06	1.26822e+07	1.28974e+07	1.57894e+07		7.21002	28.2806	28.9605	77.3342	211.586
Senegal	IPTp	IFAS for non-PW	Multiple micronutrient supplementation	Iron and iodine fortification of salt	IFA fortification of staple foods		104116	777541	1.44513e+06	1.45487e+06	1.50275e+06		532243	1.683e+07	4.16751e+07	4.23875e+07	5.19598e+07		5.11205	24.2013	37.2159	73.1539	199.947
Cambodia	IPTp	IFAS for non-PW	IFAS for PW	Iron and iodine fortification of salt	IFA fortification of staple foods		31676.3	958968	1.24282e+06	1.25698e+06	1.32662e+06		217860	2.05544e+07	3.12731e+07	3.20186e+07	4.20343e+07		6.87769	21.9311	37.762	52.6278	143.827
Laos	IPTp	IFAS for non-PW	Multiple micronutrient supplementation	Iron and iodine fortification of salt	IFA fortification of staple foods		24713.6	310723	529408	533710	554832		313022	1.06743e+07	2.01478e+07	2.04672e+07	2.47587e+07		12.666	36.2273	43.3199	74.2493	203.171
Angola	IPTp	IFAS for non-PW	Multiple micronutrient supplementation	Iron and iodine fortification of salt	IFA fortification of staple foods		189449	2.30963e+06	4.25086e+06	4.27589e+06	4.39894e+06		2.48731e+06	5.08576e+07	1.3624e+08	1.37769e+08	1.58305e+08		13.1292	22.8143	43.9836	61.0682	166.891
Burundi	IPTp	Multiple micronutrient supplementation	IFAS for non-PW	Iron and iodine fortification of salt	IFA fortification of staple foods		37038.2	897952	1.34121e+06	1.34725e+06	1.37692e+06		146609	1.73956e+07	3.14474e+07	3.20103e+07	3.95732e+07		3.95832	20.0357	31.7012	93.1563	254.949
Somalia	IPTp	Multiple micronutrient supplementation	IFAS for non-PW	Iron and iodine fortification of salt	IFA fortification of staple foods		73008	1.06496e+06	3.27571e+06	3.30326e+06	3.43861e+06		452175	2.57892e+07	8.66849e+07	8.81906e+07	1.08421e+08		6.1935	25.5427	27.5453	54.6478	149.464
Tanzania	IPTp	IFAS for non-PW	Multiple micronutrient supplementation	Iron and iodine fortification of salt	IFA fortification of staple foods		328599	4.24929e+06	7.76837e+06	7.81953e+06	8.07096e+06		1.89805e+06	1.02115e+08	1.97199e+08	2.00698e+08	2.47723e+08		5.77618	25.561	27.0195	68.4128	187.029
Eswatini	IPTp	IFAS for non-PW	Multiple micronutrient supplementation	Iron and iodine fortification of salt	IFA fortification of staple foods		9668.18	59601.7	103840	104516	107830		145014	2.57771e+06	5.01717e+06	5.08506e+06	5.9973e+06		14.9991	48.7187	55.143	100.53	275.283
Zimbabwe	IPTp	IFAS for non-PW	Multiple micronutrient supplementation	Iron and iodine fortification of salt	IFA fortification of staple foods		73883.4	751680	1.23588e+06	1.2446e+06	1.28736e+06		799006	2.82085e+07	5.24751e+07	5.33197e+07	6.4667e+07		10.8144	40.4391	50.1167	96.9127	265.351
Cote dIvoire	IPTp	IFAS for non-PW	Multiple micronutrient supplementation	Iron and iodine fortification of salt	IFA fortification of staple foods		391448	1.64746e+06	3.19233e+06	3.20925e+06	3.29242e+06		2.71394e+06	3.7032e+07	8.22714e+07	8.34742e+07	9.96354e+07		6.93309	27.323	29.2837	71.0546	194.318
Ghana	IPTp	IFAS for non-PW	Multiple micronutrient supplementation	Iron and iodine fortification of salt	IFA fortification of staple foods		67405.1	1.87172e+06	2.74011e+06	2.76548e+06	2.89022e+06		578379	3.76197e+07	8.20708e+07	8.34784e+07	1.0239e+08		8.58065	20.5293	51.1881	55.4814	151.611
Niger	IPTp	Multiple micronutrient supplementation	IFAS for non-PW	Iron and iodine fortification of salt	IFA fortification of staple foods		352681	2.36166e+06	3.41493e+06	3.42976e+06	3.50261e+06		1.23224e+06	4.15435e+07	6.69298e+07	6.80508e+07	8.31124e+07		3.49393	20.0655	24.1024	75.6092	206.748
Nigeria	IPTp	IFAS for non-PW	Multiple micronutrient supplementation	Iron and iodine fortification of salt	IFA fortification of staple foods		2.64011e+06	1.49165e+07	2.5871e+07	2.60114e+07	2.67014e+07		2.73211e+07	3.26368e+08	7.55502e+08	7.65005e+08	8.92689e+08		10.3485	24.3596	39.1743	67.6895	185.049
Thailand	IPTp	Multiple micronutrient supplementation	IFAS for non-PW	Iron and iodine fortification of salt	IFA fortification of staple foods		29630.3	1.00831e+06	1.34836e+06	1.35614e+06	1.39431e+06		828481	6.64339e+07	1.08544e+08	1.09857e+08	1.275e+08		27.9606	67.0346	123.836	168.749	462.238
Vietnam	IPTp	Multiple micronutrient supplementation	IFAS for non-PW	Iron and iodine fortification of salt	IFA fortification of staple foods		289447	2.60648e+06	3.36622e+06	3.38262e+06	3.46311e+06		3.38351e+06	9.22657e+07	1.47369e+08	1.49808e+08	1.82581e+08		11.6896	38.3604	72.5288	148.724	407.185
North Korea	Multiple micronutrient supplementation	IFAS for non-PW	Iron and iodine fortification of salt	IFA fortification of staple foods			545425	1.37483e+06	1.38799e+06	1.45263e+06	0		1.68333e+07	5.49269e+07	5.59363e+07	6.9498e+07	0		30.8628	45.929	76.673	209.808	0
Uzbekistan	IFAS for non-PW	Iron and iodine fortification of salt	Multiple micronutrient supplementation	IFA fortification of staple foods			701441	714308	1.2245e+06	1.28358e+06	0		1.93246e+07	2.02797e+07	6.03987e+07	7.32313e+07	0		27.5498	74.2305	78.6351	217.191	0
Saint Lucia	Iron and iodine fortification of salt	IFAS for non-PW	Multiple micronutrient supplementation	IFA fortification of staple foods			66.0503	3642.06	5421.9	5701.65	0		5875.49	352439	630823	709764	0		88.9548	96.9136	156.409	282.191	0
Romania	Iron and iodine fortification of salt	IFAS for non-PW	Multiple micronutrient supplementation	IFA fortification of staple foods			65930.8	4.91002e+06	5.09734e+06	5.38363e+06	0		2.85711e+06	2.54054e+08	2.78852e+08	3.17239e+08	0		43.3351	51.8564	132.382	134.085	0
Russian Federation	Multiple micronutrient supplementation	IFAS for non-PW	Iron and iodine fortification of salt	IFA fortification of staple foods			1.55458e+06	2.27238e+06	2.2871e+06	2.35929e+06	0		2.28822e+08	3.38803e+08	3.41685e+08	3.804e+08	0		147.193	153.219	195.753	536.297	0
Armenia	IFAS for non-PW	Iron and iodine fortification of salt	Multiple micronutrient supplementation	IFA fortification of staple foods			108730	110256	129562	136888	0		4.7451e+06	4.85999e+06	7.60341e+06	9.14705e+06	0		43.6409	75.3256	142.103	210.704	0
Azerbaijan	IFAS for non-PW	Multiple micronutrient supplementation	Iron and iodine fortification of salt	IFA fortification of staple foods			341842	511234	516601	542950	0		1.54589e+07	2.61637e+07	2.6589e+07	3.23035e+07	0		45.2224	63.1952	79.2478	216.876	0
Bulgaria	Iron and iodine fortification of salt	Multiple micronutrient supplementation	IFAS for non-PW	IFA fortification of staple foods			2091.53	67255.6	185159	193895	0		220683	7.22284e+06	2.04265e+07	2.33916e+07	0		105.513	107.454	111.987	339.388	0
Montenegro	Iron and iodine fortification of salt	IFAS for non-PW	Multiple micronutrient supplementation	IFA fortification of staple foods			211.69	11651.5	18641.1	19524.7	0		21709.2	1.20303e+06	1.93865e+06	2.23033e+06	0		102.552	103.264	105.245	330.076	0
Ukraine	IFAS for non-PW	Multiple micronutrient supplementation	Iron and iodine fortification of salt	IFA fortification of staple foods			867123	1.2802e+06	1.29434e+06	1.36372e+06	0		4.21282e+07	6.59939e+07	6.72681e+07	8.4388e+07	0		48.5839	57.775	90.1179	246.768	0
Belize	IFAS for non-PW	Iron and iodine fortification of salt	Multiple micronutrient supplementation	IFA fortification of staple foods			16529.1	16797.1	23633.3	24892	0		657205	674853	1.36629e+06	1.60339e+06	0		39.7606	65.827	101.143	188.38	0
Guyana	IFAS for non-PW	Iron and iodine fortification of salt	Multiple micronutrient supplementation	IFA fortification of staple foods			26247.8	26705.6	41466.8	43601.5	0		1.20789e+06	1.24181e+06	2.5284e+06	2.98419e+06	0		46.0185	74.1041	87.1602	213.509	0
Jamaica	IFAS for non-PW	Iron and iodine fortification of salt	Multiple micronutrient supplementation	IFA fortification of staple foods			134199	136163	176568	185894	0		5.13678e+06	5.25555e+06	9.2854e+06	1.08811e+07	0		38.2775	60.4698	99.7353	171.109	0
Georgia	Multiple micronutrient supplementation	IFAS for non-PW	Iron and iodine fortification of salt	IFA fortification of staple foods			48098.3	92149.2	92883.6	96483.9	0		3.62991e+06	8.95805e+06	9.0923e+06	1.0896e+07	0		75.4686	120.954	182.81	500.99	0
Bosnia and Herzegovina	IFAS for non-PW	Multiple micronutrient supplementation	Iron and iodine fortification of salt	IFA fortification of staple foods			76333.8	113155	114345	120188	0		5.395e+06	8.07457e+06	8.19074e+06	9.75149e+06	0		70.6763	72.7735	97.5549	267.145	0
Serbia	IFAS for non-PW	Multiple micronutrient supplementation	Iron and iodine fortification of salt	IFA fortification of staple foods			134324	210131	212255	222672	0		1.01891e+07	1.59568e+07	1.61747e+07	1.9102e+07	0		75.8547	76.085	102.578	281.004	0
Suriname	Iron and iodine fortification of salt	IFAS for non-PW	Multiple micronutrient supplementation	IFA fortification of staple foods			5626.33	371155	381591	405974	0		252402	1.67639e+07	1.77272e+07	2.11184e+07	0		44.8608	45.1715	92.3077	139.08	0
Saint Vincent and the Grenadines	IFAS for non-PW	Iron and iodine fortification of salt	Multiple micronutrient supplementation	IFA fortification of staple foods			3930.65	3994.53	5485.3	5786.88	0		252960	257908	435178	501653	0		64.3558	77.4562	118.911	220.424	0
Brazil	IFAS for non-PW	Iron and iodine fortification of salt	Multiple micronutrient supplementation	IFA fortification of staple foods			1.00128e+07	1.01676e+07	1.39322e+07	1.4665e+07	0		4.88981e+08	4.97643e+08	8.5379e+08	9.70161e+08	0		48.8356	55.9552	94.6051	158.803	0
Cuba	Iron and iodine fortification of salt	IFAS for non-PW	Multiple micronutrient supplementation	IFA fortification of staple foods			5042.43	290693	412122	433609	0		399412	2.33126e+07	3.76359e+07	4.30022e+07	0		79.2103	80.2139	117.956	249.752	0
Belarus	IFAS for non-PW	Iron and iodine fortification of salt	Multiple micronutrient supplementation	IFA fortification of staple foods			237735	241602	338060	356266	0		1.47215e+07	1.50587e+07	2.37386e+07	2.8269e+07	0		61.9238	87.197	89.9872	248.846	0
Burkina Faso	IPTp	IFAS for non-PW	Multiple micronutrient supplementation	Iron and iodine fortification of salt	IFA fortification of staple foods		187504	1.1802e+06	2.14622e+06	2.16006e+06	2.22805e+06		910129	2.4451e+07	5.49194e+07	5.58822e+07	6.88183e+07		4.85391	23.714	31.5401	69.5728	190.274
Rwanda	IPTp	IFAS for non-PW	Multiple micronutrient supplementation	Iron and iodine fortification of salt	IFA fortification of staple foods		5391.8	299263	668472	672759	693811		56535.9	9.30279e+06	2.48855e+07	2.53218e+07	3.11843e+07		10.4855	31.4636	42.2057	101.774	278.48
Yemen	IPTp	IFAS for non-PW	Multiple micronutrient supplementation	Iron and iodine fortification of salt	IFA fortification of staple foods		262334	3.4563e+06	5.50322e+06	5.5367e+06	5.70167e+06		1.27385e+06	3.92874e+07	8.06882e+07	8.20733e+07	1.00683e+08		4.85582	11.9017	20.2259	41.3678	112.81
Afghanistan	IPTp	Multiple micronutrient supplementation	IFAS for non-PW	Iron and iodine fortification of salt	IFA fortification of staple foods		12253.1	1.48783e+06	2.60453e+06	2.62036e+06	2.69798e+06		102240	4.73129e+07	1.00667e+08	1.02335e+08	1.24741e+08		8.34406	31.9947	47.7781	105.407	288.671
South Sudan	IPTp	IFAS for non-PW	Multiple micronutrient supplementation	Iron and iodine fortification of salt	IFA fortification of staple foods		61453.8	1.31682e+06	1.97252e+06	1.98495e+06	2.04598e+06		310558	3.2163e+07	4.90009e+07	4.98358e+07	6.10533e+07		5.05352	25.373	25.6791	67.215	183.795
Congo	IPTp	IFAS for non-PW	Multiple micronutrient supplementation	Iron and iodine fortification of salt	IFA fortification of staple foods		74761.4	392457	673162	677332	697832		504420	7.83841e+06	1.68463e+07	1.71026e+07	2.05465e+07		6.74707	23.085	32.0902	61.4584	167.999
Kenya	IPTp	IFAS for non-PW	Multiple micronutrient supplementation	Iron and iodine fortification of salt	IFA fortification of staple foods		47810.9	1.42113e+06	2.77952e+06	2.79959e+06	2.89797e+06		748409	7.0664e+07	1.47243e+08	1.49675e+08	1.82345e+08		15.6535	50.9099	56.3747	121.208	332.051
Uganda	IPTp	IFAS for non-PW	Multiple micronutrient supplementation	Iron and iodine fortification of salt	IFA fortification of staple foods		303614	2.74114e+06	5.38631e+06	5.42099e+06	5.59138e+06		1.55695e+06	6.20219e+07	1.34402e+08	1.36965e+08	1.71401e+08		5.12807	24.8059	27.3632	73.9072	202.101
Zambia	IPTp	IFAS for non-PW	Multiple micronutrient supplementation	Iron and iodine fortification of salt	IFA fortification of staple foods		45530.3	791290	1.53984e+06	1.55059e+06	1.60336e+06		315439	2.48487e+07	5.58343e+07	5.67037e+07	6.83842e+07		6.92811	32.897	41.3941	80.883	221.34
Cameroon	IPTp	IFAS for non-PW	Multiple micronutrient supplementation	Iron and iodine fortification of salt	IFA fortification of staple foods		168191	1.17225e+06	2.26698e+06	2.2824e+06	2.35814e+06		1.16211e+06	3.00103e+07	7.2104e+07	7.32958e+07	8.93098e+07		6.90947	28.7317	38.4511	77.2752	211.44
Guinea	IPTp	IFAS for non-PW	Multiple micronutrient supplementation	Iron and iodine fortification of salt	IFA fortification of staple foods		178437	891889	1.55658e+06	1.56567e+06	1.6103e+06		892442	1.86731e+07	3.74675e+07	3.80873e+07	4.64141e+07		5.00144	24.922	28.2754	68.2095	186.543
Togo	IPTp	Multiple micronutrient supplementation	IFAS for non-PW	Iron and iodine fortification of salt	IFA fortification of staple foods		40889.1	458239	638517	641420	655677		179484	1.10001e+07	1.65379e+07	1.6823e+07	2.06533e+07		4.38954	25.9269	30.7185	98.2144	268.64
Myanmar	IPTp	Multiple micronutrient supplementation	IFAS for non-PW	Iron and iodine fortification of salt	IFA fortification of staple foods		120494	1.43386e+06	3.89352e+06	3.92987e+06	4.10842e+06		821035	4.51074e+07	1.34783e+08	1.37097e+08	1.68185e+08		6.81393	33.7198	36.4583	63.6586	174.116
Libya	IPTp	Multiple micronutrient supplementation	IFAS for non-PW	Iron and iodine fortification of salt	IFA fortification of staple foods		5182.33	152978	273177	275249	285408		148603	1.06935e+07	2.29282e+07	2.32227e+07	2.71788e+07		28.6749	71.3481	101.787	142.122	389.41
Grenada	Iron and iodine fortification of salt	IFAS for non-PW	Multiple micronutrient supplementation	IFA fortification of staple foods			50.1479	2702.88	4278.6	4489.19	0		4606.04	272205	538037	599923	0		91.8492	100.877	168.705	293.866	0
Costa Rica	Iron and iodine fortification of salt	IFAS for non-PW	IFAS for PW	IFA fortification of staple foods			2749.46	159889	220324	232033	0		196383	1.4191e+07	2.43454e+07	2.69839e+07	0		71.4262	89.0588	168.019	225.36	0
Mauritius	Iron and iodine fortification of salt	IFAS for non-PW	Multiple micronutrient supplementation	IFA fortification of staple foods			974.257	60184.2	75586.9	79823.7	0		46443.8	2.96796e+06	4.79122e+06	5.41523e+06	0		47.671	49.3417	118.373	147.28	0
Turkey	Multiple micronutrient supplementation	Iron and iodine fortification of salt	IFAS for non-PW	IFA fortification of staple foods			1.53932e+06	1.5534e+06	2.12545e+06	2.18946e+06	0		1.8615e+08	1.88257e+08	2.75233e+08	3.03543e+08	0		120.93	149.668	152.041	442.271	0
Malaysia	Iron and iodine fortification of salt	Multiple micronutrient supplementation	IFAS for non-PW	IFA fortification of staple foods			16684.8	864936	1.65616e+06	1.72519e+06	0		1.35575e+06	7.15629e+07	1.46479e+08	1.64694e+08	0		81.2565	82.767	94.6838	263.87	0
Timor-Leste	IFAS for non-PW	Multiple micronutrient supplementation	Iron and iodine fortification of salt	IFA fortification of staple foods			271502	344485	347682	363390	0		5.86943e+06	8.07673e+06	8.22411e+06	1.02044e+07	0		21.6184	30.2441	46.1005	126.067	0
Kiribati	IFAS for non-PW	Multiple micronutrient supplementation	Iron and iodine fortification of salt	IFA fortification of staple foods			6340.57	11112.1	11207.3	11675.4	0		146686	311933	317379	390551	0		23.1346	34.632	57.2023	156.325	0
Federated States of Micronesia	IFAS for non-PW	Multiple micronutrient supplementation	Iron and iodine fortification of salt	IFA fortification of staple foods			4723.01	8299.37	8369.24	8712.48	0		148853	316899	321556	384130	0		31.5167	46.9876	66.6575	182.305	0
Solomon Islands	IFAS for non-PW	Multiple micronutrient supplementation	Iron and iodine fortification of salt	IFA fortification of staple foods			418379	451014	456196	481660	0		8.23589e+06	9.18906e+06	9.36303e+06	1.17005e+07	0		19.6852	29.2066	33.5775	91.7905	0
Syria	Multiple micronutrient supplementation	IFAS for non-PW	Iron and iodine fortification of salt	IFA fortification of staple foods			606027	983789	990595	1.02398e+06	0		1.59387e+07	3.05799e+07	3.12479e+07	4.02233e+07	0		26.3004	38.7577	98.1513	268.813	0
Bhutan	IFAS for non-PW	Iron and iodine fortification of salt	Multiple micronutrient supplementation	IFA fortification of staple foods			36401.4	36976.4	50316.4	53033.2	0		1.13986e+06	1.17488e+06	2.08544e+06	2.55603e+06	0		31.3136	60.9155	68.2576	173.212	0
Djibouti	IFAS for non-PW	Multiple micronutrient supplementation	Iron and iodine fortification of salt	IFA fortification of staple foods			34700	63465.3	63972.3	66460.5	0		1.38149e+06	2.57151e+06	2.61611e+06	3.21535e+06	0		39.8125	41.3698	87.9664	240.839	0
Sri Lanka	IFAS for non-PW	Multiple micronutrient supplementation	Iron and iodine fortification of salt	IFA fortification of staple foods			819241	1.20984e+06	1.22321e+06	1.2888e+06	0		3.76486e+07	6.11654e+07	6.21486e+07	7.53587e+07	0		45.9555	60.2068	73.5578	201.409	0
Fiji	IFAS for non-PW	Iron and iodine fortification of salt	Multiple micronutrient supplementation	IFA fortification of staple foods			34317	34844.7	53650.5	56094.5	0		1.60061e+06	1.63838e+06	3.1533e+06	3.66077e+06	0		46.6419	71.5823	80.5558	207.639	0
Kyrgyzstan	IFAS for non-PW	Multiple micronutrient supplementation	Iron and iodine fortification of salt	IFA fortification of staple foods			336440	530408	535108	558212	0		7.47508e+06	1.44601e+07	1.47479e+07	1.86142e+07	0		22.2182	36.0111	61.2257	167.35	0
Albania	IFAS for non-PW	Iron and iodine fortification of salt	Multiple micronutrient supplementation	IFA fortification of staple foods			82253.1	83582.1	111127	117425	0		4.14455e+06	4.24885e+06	6.81248e+06	8.21377e+06	0		50.3878	78.4782	93.0716	222.49	0
Moldova	IFAS for non-PW	Iron and iodine fortification of salt	Multiple micronutrient supplementation	IFA fortification of staple foods			172019	174449	209191	220884	0		5.05374e+06	5.18737e+06	7.11272e+06	8.90816e+06	0		29.3789	55.012	55.4184	153.55	0
Colombia	IFAS for PW	IFAS for non-PW	Iron and iodine fortification of salt	IFA fortification of staple foods			252187	1.08031e+06	1.09461e+06	1.16472e+06	0		1.52749e+07	1.14188e+08	1.16232e+08	1.43699e+08	0		60.5698	119.442	142.977	391.755	0
El Salvador	IFAS for non-PW	Multiple micronutrient supplementation	Iron and iodine fortification of salt	IFA fortification of staple foods			154804	267592	269963	281591	0		1.18742e+07	2.09676e+07	2.12542e+07	2.5105e+07	0		76.7047	80.6238	120.893	331.175	0
Honduras	IFAS for non-PW	Multiple micronutrient supplementation	Iron and iodine fortification of salt	IFA fortification of staple foods			337518	501517	506066	528382	0		1.60007e+07	2.7637e+07	2.80613e+07	3.3762e+07	0		47.4069	70.9536	93.288	255.454	0
Iran	IFAS for non-PW	Multiple micronutrient supplementation	Iron and iodine fortification of salt	IFA fortification of staple foods			2.17823e+06	3.4407e+06	3.47531e+06	3.64508e+06	0		1.62851e+08	2.75579e+08	2.79241e+08	3.28449e+08	0		74.7628	89.2916	105.824	289.853	0
Jordan	IFAS for non-PW	Iron and iodine fortification of salt	IFAS for PW	IFA fortification of staple foods			443276	450377	615716	649344	0		1.50765e+07	1.55327e+07	2.76418e+07	3.3772e+07	0		34.0115	64.2487	73.2378	182.296	0
Lebanon	Iron and iodine fortification of salt	IFAS for non-PW	Multiple micronutrient supplementation	IFA fortification of staple foods			2834.69	162458	269427	281210	0		264224	1.58443e+07	2.70077e+07	3.05578e+07	0		93.2107	97.6052	104.362	301.291	0
Palestine	IFAS for non-PW	Multiple micronutrient supplementation	Iron and iodine fortification of salt	IFA fortification of staple foods			348794	515879	520782	544866	0		1.03596e+07	1.98318e+07	2.01365e+07	2.42298e+07	0		29.7011	56.6913	62.1327	169.96	0
Lesotho	IFAS for non-PW	Multiple micronutrient supplementation	Iron and iodine fortification of salt	IFA fortification of staple foods			80714	136339	137478	143067	0		3.00322e+06	5.7999e+06	5.90825e+06	7.36397e+06	0		37.2082	50.2776	95.123	260.444	0
China	Multiple micronutrient supplementation	Iron and iodine fortification of salt	IFAS for non-PW	IFA fortification of staple foods			1.97167e+07	2.01686e+07	4.46048e+07	4.66097e+07	0		2.01198e+09	2.06386e+09	4.99222e+09	5.68935e+09	0		102.045	114.816	119.836	347.716	0
Samoa	Multiple micronutrient supplementation	IFAS for non-PW	Iron and iodine fortification of salt	IFA fortification of staple foods			8718.02	14669.6	14772.8	15279.5	0		360830	621109	629446	741462	0		41.389	43.7326	80.7768	221.069	0
Vanuatu	IFAS for non-PW	Iron and iodine fortification of salt	Multiple micronutrient supplementation	IFA fortification of staple foods			1.35199e+06	1.36768e+06	1.3771e+06	1.45417e+06	0		2.62629e+07	2.6777e+07	2.72269e+07	3.41333e+07	0		19.4254	32.7708	47.7532	89.6055	0
Mongolia	IFAS for non-PW	Iron and iodine fortification of salt	Multiple micronutrient supplementation	IFA fortification of staple foods			125595	127482	189743	198524	0		5.27187e+06	5.41788e+06	1.05229e+07	1.24847e+07	0		41.9752	77.3883	81.9938	223.396	0
Tajikistan	IFAS for non-PW	Multiple micronutrient supplementation	Iron and iodine fortification of salt	IFA fortification of staple foods			1.60122e+06	1.9858e+06	2.00596e+06	2.10497e+06	0		3.62866e+07	4.70676e+07	4.80261e+07	6.09042e+07	0		22.6619	28.0333	47.5456	130.069	0
Bolivia	IFAS for non-PW	Multiple micronutrient supplementation	Iron and iodine fortification of salt	IFA fortification of staple foods			491869	855476	862701	898188	0		1.65468e+07	3.33616e+07	3.3855e+07	4.04843e+07	0		33.6407	46.2444	68.2854	186.811	0
Ecuador	Multiple micronutrient supplementation	IFAS for non-PW	Iron and iodine fortification of salt	IFA fortification of staple foods			308896	555599	559981	581460	0		3.15361e+07	6.26001e+07	6.33221e+07	7.30228e+07	0		102.093	125.917	164.786	451.633	0
Peru	IFAS for non-PW	Iron and iodine fortification of salt	IFAS for PW	IFA fortification of staple foods			2.74646e+06	2.78504e+06	3.23112e+06	3.41706e+06	0		1.3502e+08	1.37416e+08	1.79499e+08	2.11694e+08	0		49.1614	62.1051	94.3405	173.146	0
Nicaragua	IFAS for non-PW	IFAS for PW	Iron and iodine fortification of salt	IFA fortification of staple foods			164749	231627	234311	247473	0		9.29316e+06	1.52746e+07	1.55553e+07	1.93265e+07	0		56.4079	89.4378	104.605	286.513	0
Paraguay	IFAS for non-PW	Iron and iodine fortification of salt	Multiple micronutrient supplementation	IFA fortification of staple foods			1.20029e+06	1.21537e+06	1.38918e+06	1.46191e+06	0		3.71043e+07	3.782e+07	4.85881e+07	5.8203e+07	0		30.9128	47.4712	61.9517	132.201	0
Algeria	Multiple micronutrient supplementation	IFAS for non-PW	Iron and iodine fortification of salt	IFA fortification of staple foods			1.07403e+06	2.04169e+06	2.05802e+06	2.13815e+06	0		6.90898e+07	1.33844e+08	1.35732e+08	1.61097e+08	0		64.3278	66.9177	115.578	316.56	0
Egypt	IFAS for non-PW	Iron and iodine fortification of salt	Multiple micronutrient supplementation	IFA fortification of staple foods			3.78994e+06	3.8477e+06	5.39734e+06	5.668e+06	0		1.47489e+08	1.52059e+08	3.27488e+08	3.88881e+08	0		38.916	79.1098	113.207	226.823	0
Morocco	IFAS for non-PW	Multiple micronutrient supplementation	Iron and iodine fortification of salt	IFA fortification of staple foods			988962	1.85919e+06	1.87553e+06	1.9557e+06	0		5.02108e+07	9.54001e+07	9.69721e+07	1.18092e+08	0		50.7712	51.9283	96.2087	263.438	0
Tunisia	IFAS for non-PW	Multiple micronutrient supplementation	Iron and iodine fortification of salt	IFA fortification of staple foods			1.38328e+06	1.61939e+06	1.63856e+06	1.7326e+06	0		8.5079e+07	9.9926e+07	1.01591e+08	1.23963e+08	0		61.5052	62.8837	86.8523	237.905	0
Cape Verde	IFAS for non-PW	Multiple micronutrient supplementation	Iron and iodine fortification of salt	IFA fortification of staple foods			19736.7	35714.9	36010.4	37460.4	0		858024	1.59454e+06	1.61908e+06	1.94871e+06	0		43.4735	46.0951	83.0359	227.324	0
Kazakhstan	IFAS for non-PW	Iron and iodine fortification of salt	Multiple micronutrient supplementation	IFA fortification of staple foods			784020	795405	1.16e+06	1.21307e+06	0		3.55767e+07	3.63637e+07	8.02886e+07	9.08631e+07	0		45.3773	69.1301	120.474	199.261	0
Macedonia	IFAS for non-PW	Iron and iodine fortification of salt	Multiple micronutrient supplementation	IFA fortification of staple foods			86721.6	87960.9	112808	118703	0		3.62492e+06	3.70065e+06	5.74958e+06	6.76705e+06	0		41.7995	61.1084	82.4614	172.61	0
Dominican Republic	IFAS for non-PW	IFAS for PW	Iron and iodine fortification of salt	IFA fortification of staple foods			538543	611729	619570	658094	0		2.20596e+07	2.63189e+07	2.6786e+07	3.30616e+07	0		40.9617	58.1982	59.5735	162.9	0
Democratic Republic of the Congo	IPTp	Multiple micronutrient supplementation	IFAS for non-PW	Iron and iodine fortification of salt	IFA fortification of staple foods		979554	5.69148e+06	8.8742e+06	8.91649e+06	9.12408e+06		6.22615e+06	1.41121e+08	2.62909e+08	2.6703e+08	3.22396e+08		6.35611	28.6284	38.2655	97.442	266.709
Chad	IPTp	IFAS for non-PW	Multiple micronutrient supplementation	Iron and iodine fortification of salt	IFA fortification of staple foods		211415	1.21887e+06	2.24323e+06	2.25518e+06	2.31394e+06		1.18741e+06	2.10852e+07	4.81984e+07	4.8959e+07	5.91778e+07		5.61652	19.7506	26.4685	63.6332	173.906
Liberia	IPTp	IFAS for non-PW	Multiple micronutrient supplementation	Iron and iodine fortification of salt	IFA fortification of staple foods		26013.9	384090	576355	580320	599818		157949	6.77483e+06	1.31274e+07	1.33564e+07	1.64323e+07		6.07173	18.479	33.0409	57.7336	157.761
Central African Republic	IPTp	Multiple micronutrient supplementation	IFAS for non-PW	Iron and iodine fortification of salt	IFA fortification of staple foods		59643.5	336551	583461	586726	602772		294246	6.76774e+06	1.34961e+07	1.37226e+07	1.67664e+07		4.93342	23.3778	27.2502	69.3717	189.692
Namibia	IPTp	IFAS for non-PW	Multiple micronutrient supplementation	Iron and iodine fortification of salt	IFA fortification of staple foods		4544.89	74710.6	132503	133601	138987		147917	4.69706e+06	1.04812e+07	1.06065e+07	1.22909e+07		32.5457	64.8342	100.085	114.174	312.711
Tonga	IFAS for non-PW	Iron and iodine fortification of salt	Multiple micronutrient supplementation	IFA fortification of staple foods			373387	377874	381159	403174	0		1.21186e+07	1.23264e+07	1.25114e+07	1.53028e+07	0		32.4559	46.3018	56.3199	126.8	0
Sudan	IPTp	IFAS for non-PW	Multiple micronutrient supplementation	Iron and iodine fortification of salt	IFA fortification of staple foods		44208.5	1.08555e+06	2.83743e+06	2.85437e+06	2.93764e+06		648991	2.90542e+07	1.08102e+08	1.09575e+08	1.29374e+08		14.6802	27.2775	45.1217	86.9636	237.773
Guatemala	IPTp	IFAS for non-PW	Multiple micronutrient supplementation	Iron and iodine fortification of salt	IFA fortification of staple foods		2369.93	411337	749816	755497	783355		79590.5	3.39365e+07	6.62976e+07	6.70981e+07	7.78528e+07		33.5834	82.7866	95.6074	140.887	386.057
Venezuela	Multiple micronutrient supplementation	Iron and iodine fortification of salt	IFAS for non-PW	IFA fortification of staple foods			649125	669309	1.92176e+06	2.00934e+06	0		7.74271e+07	7.99841e+07	2.82427e+08	3.16783e+08	0		119.279	126.682	161.637	392.273	0

## Sheet: Model inputs
Countries\Data	Baseline year	End year	Children under 5 population	Percentage of population food insecure/below the poverty line	Percentage of population at risk of malaria	School attendance (percentage of 15-19 year old women)	Percentage of pregnant women attending health facility	Percentage of children attending health facility	Unmet need for family planning	Fraction of subsistence farming	Percentage of pregnant women 15-19 years	Percentage of pregnant women 20-29 years	Percentage of pregnant women 30-39 years	Percentage of pregnant women 40-49 years	First birth	Less than 18 months	18-23 months	24 months or greater	Neonatal mortality (per 1,000 live births)	Infant mortality (per 1,000 live births)	Under 5 mortality (per 1,000 live births)	Maternal mortality (per 1,000 live births)	Fraction of pregnancies ending in spontaneous abortion	Stillbirths (per 1,000 total births)	Pre-term SGA	Pre-term AGA	Term SGA	Average diarrhoea episodes per year: <1 month	Average episodes per year: 1-5 months	Average episodes per year: 6-11 months	Average episodes per year: 12-23 months	Average episodes per year: 24-59 months	Percentage of diarrhea that is severe	Percentage of anaemia that is iron deficient	Number of births in 2017	Number of births in 2018	Number of births in 2019	Number of births in 2020	Number of births in 2021	Number of births in 2022	Number of births in 2023	Number of births in 2024	Number of births in 2025	Number of births in 2026	Number of births in 2027	Number of births in 2028	Number of births in 2029	Number of births in 2030	Number of WRA 15-19 years 2017
Afghanistan	2017	2030	5271257	0.545	0.0324	0.361492	0.178	0.615	0.579	0.1	0.0848	0.4977	0.3468	0.0707	0.192	0.069	0.122	0.617	39.2	51.5	67.9	3.96	0.13	26.7	0.0257	0.0897	0.3739	4.67947	4.62869	4.62869	3.80789	3.80789	0.0205939	0.457166	1.15498e+06	1.15838e+06	1.16046e+06	1.16174e+06	1.16519e+06	1.16782e+06	1.16957e+06	1.17033e+06	1.16999e+06	1.17238e+06	1.17388e+06	1.17447e+06	1.17415e+06	1.17287e+06	2040683
Albania	2017	2030	173749	0.143	0.005	0.86948	0.668	0.696	0.871	0.1	0.0742	0.6317	0.2819	0.0122	0.339	0.041	0.067	0.553	6.1	7.8	8.8	0.29	0.13	4	0.0211	0.0748	0.1323	1.57675	1.58223	1.58223	1.32893	1.32893	0.0162022	0.602349	33748.8	33603.2	33439.4	33275.4	33053.8	32843.6	32610.6	32377.8	32145.1	31650.1	31156.1	30652.4	30139.5	29617.8	111846
Algeria	2017	2030	4662792	0.055	0.005	0.684517	0.673	0.664	0.228	0.1	0.0299	0.41	0.4634	0.0967	0.292	0.058	0.12	0.53	14.9	20.6	24	1.4	0.13	19.3	0.0119	0.062	0.0942	2.59328	2.85386	2.85386	1.63324	1.63324	0.0219378	0.497831	921064	902850	883142	862023	848083	832981	816773	799479	781170	772272	762676	752417	741575	730182	1404351
Angola	2017	2030	5400403	0.646	0.53	0.326033	0.614	0.49	0.758	0.1	0.1364	0.4398	0.3429	0.0809	0.192	0.069	0.122	0.617	29.1	53.8	81.1	4.77	0.13	27.3	0.02	0.1045	0.2358	4.38569	4.01177	4.01177	2.63142	2.63142	0.0219378	0.48007	1.23149e+06	1.2592e+06	1.28704e+06	1.31502e+06	1.34525e+06	1.37575e+06	1.4065e+06	1.43746e+06	1.46856e+06	1.50056e+06	1.53273e+06	1.56503e+06	1.59748e+06	1.62998e+06	1595049
Armenia	2017	2030	198244	0.257	0.005	0.880511	0.96	0.57	0.598	0.1	0.1156	0.6422	0.2332	0.009	0.357	0.066	0.093	0.484	6.7	11.3	12.6	0.25	0.13	13.8	0.0245	0.0852	0.1394	1.59217	1.38369	1.38369	1.19138	1.19138	0.0162022	0.553984	38365.5	37346.9	36318.9	35276.8	34395.6	33502.5	32598.2	31683.8	30760.1	30223.3	29667.3	29103.1	28540.9	27971.2	78690
Azerbaijan	2017	2030	887066	0.06	0.005	0.911887	0.661	0.325	0.249	0.1	0.1489	0.6553	0.1857	0.0101	0.44	0.102	0.115	0.343	11.8	20.5	23	0.25	0.13	16.5	0.0189	0.0659	0.1432	2.73189	1.78011	1.78011	0.951603	0.951603	0.0162022	0.506501	143869	147587	151274	154912	151509	147964	144283	140474	136555	135510	134408	133252	132030	130769	313944
Bangladesh	2017	2030	15166777	0.243	0.4884	0.665471	0.372	0.42	0.275	0.1	0.2018	0.5874	0.1848	0.026	0.341	0.047	0.067	0.545	18.4	26.9	32.4	1.76	0.13	25.4	0.0311	0.1085	0.3649	1.25797	1.22869	1.22869	0.759054	0.759054	0.0217595	0.512689	3.065e+06	3.04054e+06	3.01494e+06	2.98838e+06	2.96126e+06	2.93304e+06	2.90349e+06	2.87223e+06	2.83902e+06	2.8094e+06	2.77797e+06	2.74478e+06	2.70994e+06	2.67354e+06	7914446
Belarus	2017	2030	578887	0.059	0.005	0.963952	0.997	0.934	0.258	0.1	0.0573	0.5735	0.3509	0.0183	0.357	0.066	0.093	0.484	1.5	2.8	3.7	0.04	0.13	3	0.0211	0.0748	0.1323	1.35482	1.27624	1.27624	0.894227	0.894227	0.0162022	0.594497	102581	104285	105973	107643	105592	103538	101480	99420.7	97359.1	95737.6	94103.5	92457.5	90800.4	89143	213837
Belize	2017	2030	40879	0.127	0.005	0.727145	0.926	0.674	0.341	0.1	0.1298	0.5601	0.2788	0.0313	0.292	0.058	0.12	0.53	8.8	12.2	14.2	0.28	0.13	9.8	0.0217	0.0823	0.1784	1.46903	1.11728	1.11728	0.866682	0.866682	0.019347	0.530281	8359.88	8425.65	8502.52	8575.31	8614.59	8648.63	8656.85	8680.73	8679.45	8679.49	8654.6	8624.69	8608.23	8567.92	19704
Benin	2017	2030	1809240	0.401	1	0.398109	0.587	0.233	0.755	0.1	0.0892	0.5056	0.3344	0.0708	0.196	0.029	0.103	0.672	32.7	63.5	98.3	4.05	0.13	30.3	0.017	0.0886	0.2409	2.34397	2.06782	2.06782	1.29126	1.29126	0.0219378	0.460379	409276	416180	423047	429845	437000	444095	451126	458086	465004	472084	479087	486007	492840	499549	589507
Bhutan	2017	2030	69688	0.082	0.005	0.708862	0.849	0.742	0.154	0.1	0.0722	0.5539	0.3158	0.0581	0.357	0.066	0.093	0.484	16.9	25.6	30.8	1.48	0.13	16	0.0224	0.0792	0.1946	1.78641	1.53128	1.53128	1.25626	1.25626	0.0217595	0.437623	14439.3	14349.8	14247.7	14139.9	13988.3	13830.2	13665.6	13479.1	13286.8	13123.6	12940.8	12753.5	12561.8	12365.5	36554
Bolivia	2017	2030	1193852	0.364	0.005	0.77735	0.856	0.616	0.572	0.1	0.1204	0.4909	0.3183	0.0704	0.278	0.055	0.133	0.534	18.5	28	34.9	2.06	0.13	12.9	0.0169	0.0643	0.0812	2.7167	2.61248	2.61248	2.05992	2.05992	0.019347	0.471616	253833	254442	254950	255365	255602	255744	255770	255702	255518	255321	255032	254634	254106	253489	541563
Bosnia and Herzegovina	2017	2030	155329	0.169	0.005	0.911887	0.842	0.87	0.781	0.1	0.0374	0.5311	0.4137	0.0178	0.357	0.066	0.093	0.484	4	4.9	5.7	0.11	0.13	5.4	0.0211	0.0748	0.1323	1.64519	1.60342	1.60342	1.29448	1.29448	0.0162022	0.556995	32289.1	32424.8	32569.8	32695.8	32635.5	32556.6	32468.3	32380.1	32282.5	31894.4	31498.7	31104.8	30703.7	30304.5	102473
Botswana	2017	2030	260108	0.677	0.13	0.326033	0.733	0.14	0.522	0.1	0.0821	0.4704	0.3504	0.0971	0.357	0.066	0.093	0.484	25.4	30.8	37.6	1.29	0.13	15.2	0.0242	0.1266	0.1796	2.09033	1.91457	1.91457	1.30756	1.30756	0.0219378	0.450571	53079.5	52866.6	52626.8	52323.3	52125.7	51914.1	51626.4	51324.7	50949.5	50817.2	50621	50399.9	50153.9	49865.2	106632
Brazil	2017	2030	14828045	0.088	0.005	0.842755	0.909	0.497	0.107	0.1	0.1828	0.5459	0.2391	0.0322	0.35	0.105	0.099	0.446	8.5	13.2	14.8	0.44	0.13	8.6	0.0193	0.0731	0.1148	1.2795	1.57862	1.57862	1.18606	1.18606	0.019347	0.540934	2.91287e+06	2.8846e+06	2.85485e+06	2.82363e+06	2.79659e+06	2.76822e+06	2.73855e+06	2.70764e+06	2.67552e+06	2.65139e+06	2.62621e+06	2.60001e+06	2.57282e+06	2.54468e+06	8394257
Bulgaria	2017	2030	320074	0.22	0.005	0.890623	0.62	0.72	0.249	0.1	0.1292	0.482	0.3671	0.0217	0.357	0.066	0.093	0.484	3.7	6.3	7.5	0.11	0.13	5.7	0.0211	0.0748	0.1323	1.73131	1.81314	1.81314	1.53935	1.53935	0.0162022	0.578312	63683.5	63519	63367	63200.9	62199.6	61197.4	60203.2	59208.4	58213.1	57255.7	56297.6	55338.9	54371.5	53412.5	143492
Burkina Faso	2017	2030	3281716	0.401	1	0.293346	0.472	0.518	0.55	0.1	0.1002	0.4639	0.3492	0.0867	0.187	0.027	0.091	0.695	25.4	51.2	81.2	3.71	0.13	21.2	0.0175	0.0914	0.1906	3.19818	2.87106	2.87106	2.26854	2.26854	0.0219378	0.394179	737410	749523	761533	773411	786356	799199	811999	824668	837262	850711	864035	877290	890393	903332	1027293
Burundi	2017	2030	1952135	0.649	0.21	0.316693	0.493	0.625	0.607	0.1	0.0365	0.4945	0.3751	0.0939	0.207	0.059	0.133	0.601	22.1	42.5	61.2	7.12	0.13	26.6	0.0183	0.0955	0.2176	3.20652	2.87859	2.87859	1.95193	1.95193	0.0219378	0.532022	453723	461647	469480	476999	483210	489075	494586	499734	504548	511595	518432	525052	531484	537751	548287
Cambodia	2017	2030	1766004	0.177	0.178	0.814087	0.756	0.688	0.436	0.1	0.1135	0.597	0.2598	0.0297	0.342	0.038	0.087	0.533	14.9	25.1	29.2	1.61	0.13	11.9	0.0235	0.082	0.1638	2.64967	2.57668	2.57668	1.76542	1.76542	0.0214592	0.509387	366299	364349	362099	359544	356793	353733	350370	346732	342823	341466	339914	338170	336255	334191	743327
Cameroon	2017	2030	3860515	0.375	0.74	0.443057	0.588	0.281	0.599	0.1	0.1165	0.4584	0.3524	0.0727	0.229	0.064	0.125	0.582	25.5	55.1	84	5.96	0.13	19.6	0.0202	0.1054	0.1914	3.23146	3.68226	3.68226	2.93535	2.93535	0.0219378	0.462038	860354	870319	880032	889451	900559	911441	922084	932475	942633	954405	966008	977398	988565	999558	1257401
Cape Verde	2017	2030	54713	0.35	0.005	0.678681	0.62	0.514	0.522	0.1	0.16	0.511	0.2635	0.0655	0.357	0.066	0.093	0.484	10.4	15	17.4	0.42	0.13	14.3	0.0187	0.0931	0.0898	2.11053	1.59413	1.59413	1.29458	1.29458	0.0219378	0.49609	11288.9	11273.5	11262.2	11247	11186.7	11121.5	11051.5	10976.6	10896.8	10812.3	10705.6	10611.7	10513	10393	28192
Central African Republic	2017	2030	730414	0.258	0.999	0.0984562	0.381	0.298	0.713	0.1	0.1098	0.4572	0.3083	0.1247	0.218	0.078	0.149	0.555	41.5	87.6	121.5	8.82	0.13	34.4	0.0202	0.1056	0.25	4.94025	4.55606	4.55606	3.04733	3.04733	0.0219378	0.446437	164596	166119	167987	170016	172642	175470	178498	181586	184732	186967	189149	191277	193414	195527	271196
Chad	2017	2030	2725995	0.467	0.86	0.12397	0.31	0.258	0.825	0.1	0.1394	0.4439	0.3323	0.0844	0.176	0.062	0.173	0.589	34.8	73.4	123.2	8.56	0.13	39.9	0.021	0.1096	0.3469	4.51692	5.56383	5.56383	3.64613	3.64613	0.0219378	0.43291	637764	649043	660177	671235	682198	693015	703630	714071	724284	734324	744080	753578	762806	771680	829762
China	2017	2030	83734788	0.031	0.005	0.814087	0.62	0.72	0.103	0.1	0.0798	0.6884	0.2013	0.0305	0.357	0.066	0.093	0.484	4.7	8	9.3	0.27	0.13	7.2	0.0157	0.0551	0.0488	2.58015	2.16002	2.16002	1.02194	1.02194	0.0214592	0.623439	1.72329e+07	1.66049e+07	1.59658e+07	1.53163e+07	1.5047e+07	1.47708e+07	1.44885e+07	1.4201e+07	1.39087e+07	1.37531e+07	1.35938e+07	1.34308e+07	1.32645e+07	1.3095e+07	35847781
Colombia	2017	2030	3682272	0.269	0.005	0.815899	0.899	0.642	0.135	0.1	0.1407	0.5434	0.2698	0.0461	0.41	0.042	0.074	0.474	8	12.7	14.7	0.64	0.13	8.1	0.0184	0.0699	0.1237	4.60245	3.51994	3.51994	1.76294	1.76294	0.019347	0.600388	732304	725338	717956	710161	703735	696942	689806	682323	674517	668985	663163	657070	650714	644090	1986542
Comoros	2017	2030	120533	0.424	0.5	0.44813	0.489	0.381	0.722	0.1	0.0826	0.4291	0.388	0.1003	0.18	0.152	0.16	0.508	31.7	52.2	69	3.35	0.13	30.5	0.0268	0.14	0.3494	3.21029	3.12418	3.12418	2.00096	2.00096	0.0205939	0.476046	26342.3	26525.8	26720.5	26896.9	27074.9	27267.7	27444.2	27604.6	27777.5	27984.6	28178.5	28387	28554.3	28735.6	41498
Congo	2017	2030	832675	0.409	1	0.326033	0.79	0.283	0.615	0.1	0.1235	0.4963	0.3065	0.0737	0.197	0.054	0.128	0.621	19.4	34.7	47.5	4.42	0.13	15.1	0.0268	0.1403	0.2195	3.41082	3.71032	3.71032	2.85418	2.85418	0.0219378	0.445483	179176	181487	183763	186010	189459	192936	196471	199998	203610	207802	212068	216407	220785	225264	262065
Costa Rica	2017	2030	343374	0.2	0.005	0.844525	0.976	0.772	0.109	0.1	0.1542	0.504	0.3122	0.0296	0.357	0.066	0.093	0.484	5.9	7.8	9	0.25	0.13	6	0.0285	0.108	0.0846	3.65793	3.33872	3.33872	2.02565	2.02565	0.019347	0.54539	68955.5	68465.3	67936.4	67372.7	66865.5	66313.5	65717.9	65092.7	64438.4	63988.2	63501.4	62990.9	62457.1	61889.2	187463
Cote d'Ivoire	2017	2030	3946744	0.463	1	0.334063	0.442	0.44	0.689	0.1	0.1369	0.4526	0.3081	0.1024	0.236	0.044	0.104	0.616	33.5	64.2	88.8	6.45	0.13	26.7	0.0225	0.1177	0.2875	3.083	3.23788	3.23788	2.80947	2.80947	0.0219378	0.410123	888046	902967	918018	933267	947978	962754	977583	992450	1.00731e+06	1.02241e+06	1.0375e+06	1.05255e+06	1.0676e+06	1.08255e+06	1321896
Cuba	2017	2030	632591	0.127	0.005	0.892611	0.978	0.926	0.116	0.1	0.1322	0.5769	0.2753	0.0156	0.357	0.066	0.093	0.484	2.2	4.1	5.4	0.39	0.13	6.2	0.0133	0.0503	0.0707	0.636666	0.741628	0.741628	0.790744	0.790744	0.019347	0.540783	123471	122262	121038	119812	118606	117389	116171	114942	113702	112408	111105	109792	108441	107074	324121
Democratic Republic of the Congo	2017	2030	14845776	0.639	0.85	0.326033	0.48	0.416	0.844	0.1	0.1035	0.4515	0.3545	0.0905	0.209	0.085	0.151	0.555	28.9	70	91.1	6.93	0.13	27.3	0.0191	0.0998	0.2	3.78885	4.12154	4.12154	2.65418	2.65418	0.0219378	0.393926	3.39464e+06	3.46031e+06	3.52544e+06	3.58978e+06	3.65809e+06	3.72571e+06	3.79267e+06	3.85903e+06	3.92475e+06	3.99387e+06	4.06241e+06	4.13028e+06	4.19746e+06	4.2638e+06	4196998
Djibouti	2017	2030	102624	0.211	0.005	0.316553	0.257	0.944	0.364	0.1	0.0344	0.3363	0.5145	0.1148	0.357	0.066	0.093	0.484	32.4	51.5	61.7	2.29	0.13	34.6	0.0194	0.0998	0.3038	2.12889	1.97723	1.97723	1.29742	1.29742	0.0205939	0.498101	21685.3	21683.4	21694	21673	21649.9	21617.8	21576.7	21526.6	21447.3	21353.5	21251.1	21140.2	21020.8	20874.4	48479
Dominican Republic	2017	2030	1055374	0.256	0.005	0.741881	0.929	0.734	0.159	0.1	0.1998	0.5499	0.2286	0.0217	0.338	0.076	0.095	0.491	20.1	25	29.9	0.92	0.13	11.1	0.0225	0.0852	0.1111	2.35667	2.54731	2.54731	2.15489	2.15489	0.019347	0.500252	213531	212320	210996	209541	208395	207130	205749	204292	202722	201474	200143	198714	197204	195600	487054
Ecuador	2017	2030	1612872	0.215	0.005	0.892743	0.795	0.72	0.193	0.1	0.151	0.5136	0.2793	0.0561	0.357	0.066	0.093	0.484	7.5	12.5	14.5	0.64	0.13	7.7	0.0106	0.0401	0.0864	2.01698	1.78119	1.78119	1.53891	1.53891	0.019347	0.516002	330369	330020	329506	328829	328266	327534	326617	325552	324289	323500	322567	321457	320191	318786	736448
Egypt	2017	2030	12917848	0.325	0.005	0.816042	0.828	0.681	0.2	0.1	0.1125	0.584	0.2814	0.0221	0.335	0.052	0.087	0.526	11.6	18.8	22.1	0.33	0.13	12.2	0.0117	0.0611	0.0874	4.40075	4.12943	4.12943	2.21557	2.21557	0.0205939	0.531539	2.50624e+06	2.4795e+06	2.44934e+06	2.41603e+06	2.4085e+06	2.39874e+06	2.38688e+06	2.37304e+06	2.35739e+06	2.3712e+06	2.38423e+06	2.39657e+06	2.4084e+06	2.41983e+06	4055375
El Salvador	2017	2030	575068	0.292	0.005	0.611182	0.751	0.797	0.181	0.1	0.1696	0.5242	0.2732	0.033	0.357	0.066	0.093	0.484	7.1	12.5	14.5	0.54	0.13	12.2	0.0269	0.1015	0.1264	4.8989	4.17223	4.17223	2.09817	2.09817	0.019347	0.515185	117187	116474	115726	114983	113715	112429	111123	109783	108408	106917	105409	103851	102260	100623	319162
Equatorial Guinea	2017	2030	186622	0.177	0.97	0.326033	0.669	0.543	0.795	0.1	0.1702	0.4512	0.2925	0.0861	0.197	0.054	0.128	0.621	30.9	65.3	89.6	3.42	0.13	16.2	0.0261	0.1385	0.2287	3.80412	3.30073	3.30073	2.34821	2.34821	0.0219378	0.438576	42614.6	43573.6	44480.2	45344.9	46241.6	47101	47923.3	48708.4	49486.5	50181	50866.8	51513.8	52121.9	52691.1	54084
Eswatini	2017	2030	181136	0.589	0.69	0.41392	0.761	0.596	0.194	0.1	0.1281	0.5213	0.2964	0.0542	0.317	0.033	0.095	0.555	17.4	40.8	53.9	3.89	0.13	12.3	0.0221	0.1164	0.1696	3.04499	3.17952	3.17952	1.97058	1.97058	0.0219378	0.462397	38850.5	38866.9	38867.7	38845.8	38780	38664.8	38552.7	38392.1	38184.6	38123.2	38019.8	37899	37783.7	37605	74481
Ethiopia	2017	2030	15365538	0.235	0.14	0.304062	0.318	0.313	0.406	0.1	0.0849	0.464	0.3513	0.0998	0.192	0.069	0.122	0.617	28.9	41	58.5	3.53	0.13	29.7	0.0162	0.0846	0.3046	3.35639	2.77935	2.77935	1.75712	1.75712	0.0219378	0.517058	3.28044e+06	3.3053e+06	3.3282e+06	3.34906e+06	3.36845e+06	3.38566e+06	3.40053e+06	3.41296e+06	3.4228e+06	3.43418e+06	3.44306e+06	3.44937e+06	3.4531e+06	3.4542e+06	6103348
Federated States of Micronesia	2017	2030	11731	0.412	0.005	0.814087	0.73	0.72	0.103	0.1	0.0238	0.4365	0.4928	0.0469	0.357	0.066	0.093	0.484	16.5	26.7	32.2	1	0.13	17.8	0.0248	0.0802	0.2072	3.24835	2.92818	2.92818	2.51174	2.51174	0.0214592	0.590055	2509.2	2522.34	2548.45	2574.61	2584.13	2569.81	2578.93	2587.79	2596.38	2581.24	2565.41	2548.91	2531.72	2513.86	6106
Fiji	2017	2030	85640	0.34	0.005	0.879813	0.936	0.72	0.103	0.1	0.1032	0.5513	0.2895	0.056	0.357	0.066	0.093	0.484	10.6	21.4	25.3	0.3	0.13	11.9	0.0217	0.0771	0.1584	4.63009	3.77626	3.77626	2.63613	2.63613	0.0214592	0.424953	17241.7	17081.2	16925.8	16748.1	16647.8	16527.1	16404.3	16279.1	16134.8	16081.6	16010.3	15937.8	15864.2	15773.2	36850
Gabon	2017	2030	277206	0.334	0.96	0.326033	0.776	0.677	0.663	0.1	0.131	0.434	0.3525	0.0825	0.272	0.065	0.119	0.544	21.5	35.1	48.3	2.91	0.13	14	0.0263	0.1368	0.2194	3.40379	3.62492	3.62492	2.77367	2.77367	0.0219378	0.346134	58528.5	58522.3	58413	58281.3	58382.3	58467.8	58536.1	58535.7	58492.6	58786.9	59076.4	59312.7	59543.6	59745	92254
Gambia, The	2017	2030	367853	0.486	1	0.326033	0.776	0.68	0.761	0.1	0.076	0.4287	0.3878	0.1075	0.218	0.075	0.119	0.588	27.6	41.4	63.6	7.06	0.13	23.9	0.0224	0.1173	0.3059	3.14126	3.1154	3.1154	2.44373	2.44373	0.0219378	0.438964	81848.6	83207.2	84522.2	85808.6	87161.4	88448.6	89742.2	90968.2	92196.7	93431.6	94635	95805.5	96941.9	98042.7	114387
Georgia	2017	2030	253345	0.219	0.005	0.988643	0.883	0.74	0.249	0.1	0.1278	0.6072	0.2432	0.0218	0.357	0.066	0.093	0.484	6.7	9.7	10.8	0.36	0.13	11.2	0.0198	0.0684	0.1347	0.607535	0.540419	0.540419	0.518865	0.518865	0.0162022	0.553103	49135.1	47914.4	46699	45476.7	44568.5	43653.6	42756.1	41852.4	40943.2	40478.2	40015.8	39544.7	39076.3	38599.6	97111
Ghana	2017	2030	4124045	0.234	0.98	0.565914	0.873	0.559	0.538	0.1	0.0857	0.4359	0.3957	0.0827	0.238	0.029	0.094	0.639	24.2	35.7	49.3	3.19	0.13	22.7	0.0233	0.1216	0.2191	2.91678	2.6647	2.6647	2.06865	2.06865	0.0219378	0.369588	880002	884421	888283	891624	897510	902991	908035	912665	916850	924333	931533	938419	945042	951370	1445581
Grenada	2017	2030	9808	0.127	0.005	0.723017	0.598	0.72	0.17	0.1	0.0725	0.5466	0.3503	0.0306	0.357	0.066	0.093	0.484	10.9	15.3	16.7	0.27	0.13	8	0.0209	0.0824	0.0997	1.27211	1.33901	1.33901	1.51044	1.51044	0.019347	0.499181	1979.56	1939.32	1913.42	1869.57	1836.1	1785.48	1750.63	1699.54	1648.46	1610.81	1587.33	1549.34	1511.35	1473.36	4458
Guatemala	2017	2030	2039671	0.593	0.025	0.426166	0.862	0.52	0.344	0.1	0.1226	0.4781	0.3233	0.076	0.226	0.095	0.185	0.494	12.9	23.1	27.6	0.88	0.13	11.9	0.0161	0.061	0.1196	5.25218	5.53807	5.53807	3.0657	3.0657	0.019347	0.480842	421417	423480	425341	426962	428099	428988	429628	429997	430097	430086	429815	429284	428453	427346	925553
Guinea	2017	2030	2016936	0.552	0.99	0.262395	0.566	0.296	0.785	0.1	0.1427	0.421	0.3353	0.101	0.175	0.032	0.089	0.704	24.1	56.4	85.7	6.79	0.13	21.1	0.0224	0.117	0.2244	2.60007	2.66787	2.66787	2.50543	2.50543	0.0219378	0.412121	451053	457299	463571	469817	476201	482486	488698	494827	500864	507080	513173	519134	524957	530605	672379
Guinea-Bissau	2017	2030	295030	0.693	1	0.326033	0.649	0.343	0.624	0.1	0.0947	0.4756	0.3512	0.0785	0.245	0.071	0.134	0.55	37.3	55.6	84.2	5.49	0.13	36.7	0.0179	0.0943	0.3728	2.81823	2.67245	2.67245	1.84619	1.84619	0.0219378	0.443724	66983.9	67499.5	68005.7	68456.2	68955.8	69437.5	69867.4	70277.3	70634.2	71196	71746.5	72254.1	72748.6	73199.5	96271
Guyana	2017	2030	76611	0.127	0.005	0.858667	0.867	0.836	0.475	0.1	0.1737	0.5253	0.2654	0.0356	0.331	0.062	0.12	0.487	18.9	26	31.3	2.29	0.13	17.2	0.0276	0.1048	0.1633	1.61312	1.3691	1.3691	1.12719	1.12719	0.019347	0.47322	15859.8	15768.5	15692.5	15594.6	15459.9	15323.1	15184.1	15043	14899.7	14735.7	14570.1	14402.8	14233.9	14046.5	39354
Haiti	2017	2030	1232274	0.585	0.072	0.787923	0.666	0.781	0.56	0.1	0.0729	0.4544	0.3747	0.098	0.274	0.056	0.119	0.551	28.3	53.9	71.7	3.59	0.13	24.9	0.0294	0.1116	0.3186	3.59468	3.3402	3.3402	2.22273	2.22273	0.019347	0.395474	261584	260759	259799	258702	257603	256373	255013	253524	251910	250596	249190	247633	245967	244194	557653
Honduras	2017	2030	953105	0.498	0.005	0.483694	0.889	0.639	0.24	0.1	0.1468	0.5001	0.2899	0.0632	0.297	0.054	0.109	0.54	10	15.6	18.2	1.29	0.13	12.6	0.0253	0.0962	0.137	6.63838	5.48734	5.48734	2.63367	2.63367	0.019347	0.553962	198439	198906	199284	199531	199376	199082	198691	198165	197505	196623	195627	194500	193227	191829	488928
India	2017	2030	119756815	0.219	0.1323	0.621932	0.512	0.732	0.28	0.1	0.115	0.6835	0.1807	0.0208	0.305	0.079	0.144	0.472	24	32	39.4	1.74	0.13	23	0.0288	0.1007	0.4402	1.68787	1.278	1.278	0.772104	0.772104	0.0217595	0.425528	2.51525e+07	2.51231e+07	2.50835e+07	2.50331e+07	2.49577e+07	2.48714e+07	2.47741e+07	2.46657e+07	2.45461e+07	2.44173e+07	2.42773e+07	2.41259e+07	2.3963e+07	2.37887e+07	58935743
Indonesia	2017	2030	24724902	0.106	0.1088	0.77582	0.835	0.753	0.221	0.1	0.1095	0.5205	0.3229	0.0471	0.357	0.04	0.053	0.55	12.4	21.4	25.4	1.26	0.13	13.2	0.0345	0.1201	0.2039	3.13603	2.94983	2.94983	2.10576	2.10576	0.0217595	0.602155	4.91658e+06	4.88084e+06	4.84212e+06	4.80065e+06	4.77812e+06	4.75323e+06	4.72601e+06	4.69644e+06	4.66451e+06	4.65013e+06	4.63382e+06	4.6156e+06	4.59556e+06	4.57374e+06	11104017
Iran	2017	2030	6715660	0.102	0.005	0.853384	0.62	0.72	0.314	0.1	0.0786	0.5193	0.3788	0.0233	0.357	0.066	0.093	0.484	9.1	12.8	14.9	0.25	0.13	6.4	0.0289	0.1006	0.1403	1.69706	1.5013	1.5013	1.48278	1.48278	0.0205939	0.539855	1.29227e+06	1.25224e+06	1.21051e+06	1.16713e+06	1.13045e+06	1.09238e+06	1.05297e+06	1.01235e+06	970595	952508	933715	914312	894399	874056	2487003
Iraq	2017	2030	5848752	0.189	1	0.684517	0.496	0.744	0.407	0.1	0.0977	0.489	0.3596	0.0537	0.245	0.071	0.134	0.55	17.1	25.3	30.4	0.5	0.13	15.5	0.0146	0.0509	0.1202	2.29152	1.90435	1.90435	1.42589	1.42589	0.0205939	0.502789	1.25418e+06	1.2726e+06	1.29033e+06	1.30776e+06	1.3282e+06	1.34835e+06	1.36818e+06	1.38773e+06	1.40694e+06	1.42893e+06	1.45081e+06	1.47251e+06	1.494e+06	1.51532e+06	1929138
Jamaica	2017	2030	209288	0.199	0.005	0.773842	0.856	0.823	0.171	0.1	0.1357	0.5216	0.3104	0.0323	0.357	0.066	0.093	0.484	10.8	13.1	15.2	0.89	0.13	18.8	0.0214	0.0809	0.1598	1.00955	0.964087	0.964087	0.800359	0.800359	0.019347	0.515617	47499.2	46939.6	46348.8	45754.5	44954.4	44135.4	43298.7	42459.5	41589.4	40740.5	39863.2	38986	38095.7	37193.4	126644
Jordan	2017	2030	1239617	0.144	0.005	0.651082	0.945	0.772	0.42	0.1	0.0393	0.4959	0.4202	0.0446	0.223	0.117	0.161	0.499	10.1	14.6	17	0.58	0.13	10.5	0.0321	0.1118	0.1565	2.15174	2.26921	2.26921	1.7366	1.7366	0.0205939	0.533916	251126	250994	249759	247691	245959	243523	240646	237621	234672	232947	231424	230051	228776	227589	476306
Kazakhstan	2017	2030	1952436	0.025	0.005	1	0.953	0.812	0.204	0.1	0.0828	0.5508	0.3328	0.0336	0.366	0.086	0.14	0.408	5.3	8.9	10	0.12	0.13	6.5	0.0197	0.0686	0.1459	1.19091	1.03285	1.03285	0.819361	0.819361	0.0162022	0.536173	390337	376483	362046	347077	341529	335672	329551	323174	316551	315028	313383	311603	309722	307727	515299
Kenya	2017	2030	7098566	0.361	0.21	0.326033	0.576	0.657	0.224	0.1	0.1066	0.5046	0.3066	0.0822	0.226	0.071	0.134	0.569	20.9	33.6	45.6	5.1	0.13	22.5	0.0198	0.1032	0.1351	4.22274	3.2852	3.2852	1.86902	1.86902	0.0219378	0.305317	1.53453e+06	1.5527e+06	1.57024e+06	1.58716e+06	1.60565e+06	1.62356e+06	1.64088e+06	1.65764e+06	1.67384e+06	1.69124e+06	1.70811e+06	1.72441e+06	1.74007e+06	1.75509e+06	2715662
Kiribati	2017	2030	14542	0.144	0.005	0.814087	0.705	0.811	0.642	0.1	0.0237	0.4365	0.4929	0.0469	0.357	0.04	0.053	0.55	23	42.7	54.6	0.9	0.13	16.3	0.0223	0.0738	0.1652	4.63412	3.84564	3.84564	2.69712	2.69712	0.0214592	0.577344	3244.13	3243.47	3252.36	3259.72	3261.37	3261.36	3259.67	3256.32	3251.29	3250.2	3247.6	3243.5	3237.89	3230.78	5504
Kyrgyzstan	2017	2030	776018	0.256	0.005	0.87061	0.946	0.597	0.379	0.1	0.0997	0.555	0.3048	0.0405	0.292	0.058	0.12	0.53	10.7	17.9	20	0.76	0.13	10.2	0.0232	0.0812	0.1258	1.45043	1.16692	1.16692	0.68819	0.68819	0.0162022	0.524128	153715	150650	147392	143919	142093	140133	138043	135806	133446	132982	132423	131827	131140	130419	240948
Laos	2017	2030	763420	0.234	0.4032	0.598126	0.369	0.544	0.387	0.1	0.1259	0.5439	0.2808	0.0494	0.292	0.058	0.12	0.53	28.2	48.6	63.4	1.97	0.13	23.7	0.024	0.0837	0.2039	2.34276	2.4343	2.4343	1.59908	1.59908	0.0214592	0.510953	160364	159488	158519	157408	156287	155037	153661	152141	150540	149347	148070	146690	145211	143634	347255
Lebanon	2017	2030	488922	0.274	0.005	0.649936	0.62	0.72	0.364	0.1	0.0358	0.5001	0.4183	0.0458	0.357	0.066	0.093	0.484	4.5	6.7	7.8	0.15	0.13	9.9	0.0175	0.0612	0.1088	3.12795	2.81071	2.81071	1.86892	1.86892	0.0205939	0.549015	94258.3	94229.5	93588.3	92671.9	90611.9	88289.5	85848.6	83426.8	81169.3	78059	75180.6	72519.4	70021.8	67638.7	278824
Lesotho	2017	2030	288675	0.497	0.005	0.447736	0.744	0.631	0.239	0.1	0.1454	0.4918	0.2809	0.0819	0.392	0.028	0.058	0.522	37.9	66.5	85.9	4.87	0.13	19.5	0.0191	0.1	0.1977	2.79911	2.69681	2.69681	1.60863	1.60863	0.0219378	0.45195	61488.3	61424.6	61346.9	61219.5	61046.2	60822.6	60550.2	60279.5	59960.8	59839.6	59675.5	59492.9	59314.7	59094.7	123032
Liberia	2017	2030	727170	0.509	1	0.144801	0.781	0.507	0.628	0.1	0.1414	0.4404	0.3307	0.0875	0.228	0.056	0.103	0.613	25.1	55.9	74.7	7.25	0.13	21.4	0.0224	0.1166	0.2197	3.22522	3.88836	3.88836	3.49155	3.49155	0.0219378	0.44949	160582	162997	165389	167758	170206	172665	175099	177539	179949	182367	184752	187102	189414	191687	250021
Libya	2017	2030	619239	0.102	0.1355	0.684517	0.62	0.736	0.704	0.1	0.0127	0.3247	0.5337	0.1289	0.357	0.066	0.093	0.484	6.5	10.6	12.4	0.09	0.13	8.8	0.0134	0.0697	0.0617	3.14638	2.70029	2.70029	2.14446	2.14446	0.0205939	0.522591	121915	120341	118713	116858	115446	113844	112096	110239	108307	107228	106095	104881	103601	102245	262246
Macedonia	2017	2030	118346	0.222	0.005	0.911887	0.939	0.93	0.777	0.1	0.0525	0.5304	0.3993	0.0178	0.357	0.066	0.093	0.484	10.5	12	13.7	0.08	0.13	7.7	0.0211	0.0748	0.1323	1.91228	1.8264	1.8264	1.45153	1.45153	0.0162022	0.586596	23408.5	23285.3	23163.6	23030.6	22794.8	22547.8	22311.6	22054	21796.6	21497.8	21189	20880.8	20563.3	20236.8	61031
Madagascar	2017	2030	3847427	0.707	0.6	0.302876	0.511	0.405	0.504	0.1	0.134	0.5059	0.2955	0.0646	0.226	0.062	0.14	0.572	18.4	32.7	44.2	3.53	0.13	18.2	0.0228	0.1193	0.2322	3.68872	4.01464	4.01464	2.78303	2.78303	0.0219378	0.523787	841282	857216	873271	889407	904009	918587	933126	947551	961852	974579	987059	999279	1.01114e+06	1.02266e+06	1419685
Malawi	2017	2030	2966272	0.515	0.77	0.30798	0.506	0.776	0.254	0.1	0.1546	0.4652	0.3045	0.0757	0.207	0.039	0.107	0.647	22.7	38.5	55.4	6.34	0.13	21.8	0.029	0.1517	0.2032	3.39651	4.76055	4.76055	3.08833	3.08833	0.0219378	0.465361	677826	691397	705013	718662	730791	742846	754849	766820	778709	789707	800580	811278	821691	831838	1042690
Malaysia	2017	2030	2643663	0.004	0.005	0.779991	0.62	0.72	0.103	0.1	0.0331	0.4127	0.5042	0.05	0.292	0.058	0.12	0.53	4.3	6.7	7.9	0.4	0.13	5.8	0.0274	0.0956	0.1803	2.06666	2.16977	2.16977	2.11989	2.11989	0.0214592	0.609953	537518	541286	544870	548419	548043	547514	546765	545735	544381	539632	534491	528967	523054	516735	1356384
Maldives	2017	2030	39146	0.082	0.005	0.595126	0.851	0.741	0.573	0.1	0.0498	0.5598	0.3651	0.0253	0.419	0.031	0.056	0.494	4.5	6.8	7.9	0.68	0.13	7.7	0.0168	0.0622	0.1706	1.13605	1.20568	1.20568	1.05352	1.05352	0.0217595	0.558364	7707.33	7554.51	7397.13	7213.64	7038.65	6840.6	6649.09	6422.49	6202.42	6067.22	5916.14	5773.32	5615.43	5454.34	13881
Mali	2017	2030	3395595	0.177	0.9	0.261025	0.38	0.23	0.54	0.1	0.1425	0.4341	0.3208	0.1026	0.177	0.055	0.148	0.62	35.4	65.8	106	5.87	0.13	32.5	0.0186	0.0972	0.3334	3.14639	2.7257	2.7257	1.80984	1.80984	0.0219378	0.398521	780172	794300	808470	822618	838369	854115	869957	885835	901807	917799	933844	949847	965751	981574	980922
Mauritania	2017	2030	667225	0.31	0.41	0.248721	0.63	0.337	0.696	0.1	0.0868	0.4096	0.3861	0.1175	0.218	0.075	0.119	0.588	4.4	5.6	79	0.09	0.13	15.6	0.0247	0.1294	0.4453	3.1102	2.71273	2.71273	2.01439	2.01439	0.0219378	0.474744	149075	151214	153291	155332	157522	159652	161751	163785	165755	167947	170055	172138	174166	176166	222633
Mauritius	2017	2030	67408	0.103	0.005	0.87689	0.62	0.337	0.581	0.1	0.0933	0.538	0.3446	0.0241	0.357	0.066	0.093	0.484	33.8	53.3	13.1	6.02	0.13	27.1	0.0203	0.1053	0.1841	2.66016	2.27654	2.27654	1.83305	1.83305	0.0219378	0.550786	13531.4	13460.6	13396	13330.9	13354.6	13378.4	13402.1	13425.9	13449.7	13421.1	13392.5	13363.9	13335.1	13296	46397
Moldova	2017	2030	186667	0.096	0.005	0.777842	0.954	0.792	0.396	0.1	0.0999	0.6048	0.2787	0.0166	0.357	0.066	0.093	0.484	11.6	13.3	15.5	0.23	0.13	7.9	0.0211	0.0748	0.1323	2.33991	1.89014	1.89014	1.13571	1.13571	0.0162022	0.565282	35864.6	34976.4	34084.5	33178.3	32435.5	31678.7	30926.6	30170.5	29411	28891.3	28366.8	27846.1	27313	26776.2	93104
Mongolia	2017	2030	365806	0.296	0.005	0.814087	0.896	0.703	0.317	0.1	0.0714	0.5203	0.3666	0.0417	0.357	0.066	0.093	0.484	9.1	14.8	17.2	0.44	0.13	7.3	0.03	0.1046	0.0777	2.28054	2.04202	2.04202	1.2157	1.2157	0.0214592	0.520706	71056.7	69592.5	68002.5	66320.4	65339.9	64272.6	63140.8	61927.9	60637.2	60106.6	59536.4	58927.4	58264.3	57581.4	107264
Montenegro	2017	2030	35404	0.236	0.005	0.892401	0.866	0.894	0.659	0.1	0.0367	0.5312	0.4035	0.0286	0.292	0.058	0.12	0.53	2.3	3.2	3.5	0.07	0.13	3.9	0.0211	0.0748	0.1323	1.17014	1.16227	1.16227	0.890741	0.890741	0.0162022	0.573516	6985.51	6905.65	6829.97	6754.3	6695.95	6637.61	6568.69	6510.44	6452.19	6398.77	6355.74	6302.53	6249.46	6196.53	19356
Morocco	2017	2030	3501519	0.048	0.005	0.630214	0.553	0.701	0.252	0.1	0.0691	0.4324	0.3943	0.1042	0.273	0.052	0.086	0.589	14.4	20	23.3	1.21	0.13	24.5	0.0107	0.056	0.0655	3.60146	2.85698	2.85698	1.75077	1.75077	0.0205939	0.475128	696922	689482	681460	672913	666872	660325	653302	645797	637855	632974	627711	622091	616136	609840	1430865
Mozambique	2017	2030	5047300	0.461	0.96	0.190473	0.506	0.502	0.496	0.1	0.1333	0.4361	0.3314	0.0992	0.218	0.04	0.107	0.635	26.9	53.3	72.4	4.89	0.13	19.1	0.0264	0.1377	0.2522	2.577	2.18268	2.18268	1.49439	1.49439	0.0219378	0.397594	1.14394e+06	1.16569e+06	1.18754e+06	1.20949e+06	1.23228e+06	1.25513e+06	1.27807e+06	1.3011e+06	1.32419e+06	1.34673e+06	1.36922e+06	1.39167e+06	1.41403e+06	1.43626e+06	1624575
Myanmar	2017	2030	4524014	0.248	0.2378	0.619642	0.586	0.582	0.25	0.1	0.0726	0.4755	0.3738	0.0781	0.218	0.075	0.119	0.588	24.1	38.5	48.6	1.78	0.13	20	0.0276	0.0962	0.2931	2.3853	2.31461	2.31461	1.66707	1.66707	0.0217595	0.534959	940123	940272	940176	939793	939562	938993	938108	936913	935443	932637	929502	926044	922223	918029	2496543
Namibia	2017	2030	348513	0.174	0.27	0.326033	0.625	0.68	0.249	0.1	0.1114	0.4734	0.355	0.0602	0.326	0.034	0.073	0.567	17.5	31.8	44.2	2.65	0.13	11.3	0.0233	0.1212	0.2224	2.77173	2.94318	2.94318	2.05104	2.05104	0.0219378	0.446857	72778.2	73126.5	73418.5	73687.4	73985.9	74264.7	74496.4	74655.5	74793.5	75049	75263.5	75436.9	75592.9	75683.7	134279
Nepal	2017	2030	2745435	0.252	0.0256	0.572627	0.694	0.849	0.439	0.1	0.1673	0.6261	0.1709	0.0357	0.341	0.048	0.112	0.499	20.7	27.8	33.7	2.58	0.13	18.4	0.0313	0.1091	0.3617	1.37496	1.24483	1.24483	1.03114	1.03114	0.0217595	0.512149	571154	570568	569816	568918	565326	561517	557437	553057	548346	541440	534171	526548	518551	510190	1613609
Nicaragua	2017	2030	591697	0.249	0.005	0.787923	0.878	0.641	0.102	0.1	0.1985	0.4997	0.2575	0.0443	0.312	0.08	0.121	0.487	7.1	14.8	17.2	1.5	0.13	7.4	0.0194	0.0739	0.1256	5.49489	4.30083	4.30083	2.30761	2.30761	0.019347	0.573185	118781	117565	116270	114922	113762	112540	111272	109944	108587	107653	106681	105657	104597	103456	287483
Niger	2017	2030	4366441	0.445	0.89	0.171054	0.385	0.593	0.546	0.1	0.1347	0.4348	0.3334	0.0971	0.157	0.049	0.152	0.642	26	48.3	84.5	5.53	0.13	36.7	0.0151	0.0791	0.3661	3.46707	3.39666	3.39666	2.19846	2.19846	0.0219378	0.425327	1.02743e+06	1.06071e+06	1.09502e+06	1.13032e+06	1.16608e+06	1.20288e+06	1.24062e+06	1.27933e+06	1.31905e+06	1.35817e+06	1.39817e+06	1.43901e+06	1.48065e+06	1.52304e+06	1130206
Nigeria	2017	2030	32378335	0.74	0.99	0.326033	0.511	0.237	0.737	0.1	0.0997	0.4343	0.359	0.107	0.193	0.063	0.157	0.587	32.9	64.6	100.2	8.14	0.13	42.9	0.0196	0.1026	0.2179	2.57815	2.58178	2.58178	1.68257	1.68257	0.0219378	0.37553	7.33003e+06	7.43189e+06	7.53286e+06	7.63302e+06	7.7478e+06	7.86224e+06	7.97638e+06	8.09022e+06	8.20376e+06	8.32729e+06	8.4508e+06	8.57424e+06	8.69746e+06	8.8204e+06	9760292
North Korea	2017	2030	1733375	0.109	0.005	0.905258	0.935	0.798	0.249	0.1	0.0004	0.6299	0.3697	0	0.357	0.066	0.093	0.484	10	14.4	19	0.82	0.13	13.5	0.0239	0.0834	0.1364	7.77277	6.14356	6.14356	2.71679	2.71679	0.0217595	0.591011	351699	352177	352589	352962	352010	350983	349882	348709	347464	344561	341578	338493	335309	332027	941425
Pakistan	2017	2030	25122471	0.243	0.0216	0.401358	0.366	0.644	0.53	0.1	0.0662	0.5529	0.3385	0.0424	0.211	0.13	0.166	0.493	44.2	61.2	74.9	1.78	0.13	43.1	0.0352	0.1226	0.4347	2.23094	2.35462	2.35462	1.80699	1.80699	0.0205939	0.389532	5.45734e+06	5.45143e+06	5.44089e+06	5.42575e+06	5.4145e+06	5.39871e+06	5.37832e+06	5.35329e+06	5.32361e+06	5.32021e+06	5.31318e+06	5.30266e+06	5.28883e+06	5.27185e+06	9269950
Palestine	2017	2030	690610	0.292	0.005	0.892	0.62	0.765	0.1	0.1	0.0836	0.508	0.3512	0.0572	0.207	0.059	0.133	0.601	11.3	17.9	20.9	0.45	0.13	9.5	0.0235	0.0831	0.1612	2.07329	2.41363	2.41363	1.85045	1.85045	0.0205939	0.547744	147144	149052	150909	152689	154207	155602	156931	158136	159245	160433	161532	162541	163432	164231	250106
Papua New Guinea	2017	2030	1042547	0.058	0.3362	0.299615	0.549	0.63	0.594	0.1	0.0843	0.4664	0.346	0.1033	0.223	0.117	0.161	0.499	23.7	41.8	53.4	2.15	0.13	15.9	0.0146	0.0508	0.2014	4.85946	4.14421	4.14421	2.67128	2.67128	0.0214592	0.483303	225240	227393	229508	231526	233683	235776	237805	239745	241619	243541	245376	247148	248833	250430	416251
Paraguay	2017	2030	673857	0.264	0.005	0.66318	0.774	0.894	0.174	0.1	0.1144	0.5066	0.3217	0.0573	0.357	0.066	0.093	0.484	11.1	17.9	21	1.32	0.13	13.4	0.0163	0.0614	0.0917	2.39246	3.47587	3.47587	2.62067	2.62067	0.019347	0.546717	141307	141487	141614	141680	141297	140826	140307	139704	139035	138271	137407	136499	135512	134448	329699
Peru	2017	2030	3026860	0.217	0.005	0.812579	0.96	0.624	0.339	0.1	0.1017	0.4788	0.3508	0.0687	0.34	0.029	0.08	0.551	7.3	11.6	15	0.68	0.13	9	0.0153	0.0581	0.0983	2.13161	2.84643	2.84643	1.93286	1.93286	0.019347	0.594979	609086	605424	601419	597084	593648	589901	585846	581471	576816	573632	570177	566457	562445	558178	1351634
Philippines	2017	2030	11611445	0.216	0.0124	0.718036	0.843	0.64	0.485	0.1	0.1102	0.4677	0.3479	0.0742	0.296	0.097	0.133	0.474	13.6	22.2	28.1	1.14	0.13	10.9	0.0332	0.1156	0.3024	1.24325	1.74064	1.74064	1.27041	1.27041	0.0214592	0.513231	2.41049e+06	2.42116e+06	2.43105e+06	2.44023e+06	2.44746e+06	2.45386e+06	2.45935e+06	2.4639e+06	2.46744e+06	2.47206e+06	2.47567e+06	2.4783e+06	2.47992e+06	2.48049e+06	4964271
Romania	2017	2030	927301	0.236	0.005	0.808658	0.62	0.72	0.249	0.1	0.1108	0.5162	0.3543	0.0187	0.357	0.066	0.093	0.484	3.7	6.6	7.8	0.31	0.13	4.1	0.0211	0.0748	0.1323	2.24068	2.1768	2.1768	1.96475	1.96475	0.0162022	0.573203	189965	186961	183999	181107	179138	177216	175324	173469	171633	170176	168724	167252	165767	164262	514063
Russian Federation	2017	2030	9560587	0.132	0.005	0.911887	0.783	0.72	0.249	0.1	0.0662	0.5372	0.3698	0.0268	0.357	0.066	0.093	0.484	3.3	6.5	7.6	0.25	0.13	4.5	0.0211	0.0748	0.1323	2.77048	2.30694	2.30694	1.48326	1.48326	0.0162022	0.607137	1.86401e+06	1.81593e+06	1.76733e+06	1.71834e+06	1.68201e+06	1.64544e+06	1.60867e+06	1.57169e+06	1.5345e+06	1.50768e+06	1.48058e+06	1.45323e+06	1.42563e+06	1.39784e+06	3098980
Rwanda	2017	2030	1748806	0.382	0.07	0.298951	0.439	0.539	0.341	0.1	0.0462	0.5018	0.3633	0.0887	0.253	0.055	0.123	0.569	16.4	28.9	37.9	2.9	0.13	17.3	0.0153	0.0799	0.108	2.79379	2.7116	2.7116	1.80622	1.80622	0.0219378	0.561624	371636	372767	373546	373961	375878	377486	378815	379864	380660	383729	386668	389449	392071	394559	642656
Saint Lucia	2017	2030	10920	0.25	0.005	0.812111	0.903	0.72	0.276	0.1	0.1417	0.4937	0.3189	0.0457	0.357	0.066	0.093	0.484	12.4	14.9	16.6	0.48	0.13	12.1	0.0202	0.0912	0.1337	1.63656	1.64118	1.64118	1.48333	1.48333	0.019347	0.486349	2141.66	2129.88	2104.26	2090.19	2073.2	2055.9	2027.2	2009.43	1980.58	1961.85	1932.36	1913.16	1883.51	1853.86	7456
Saint Vincent and the Grenadines	2017	2030	8183	0.122	0.005	0.90742	0.729	0.72	0.17	0.1	0.1306	0.5597	0.2877	0.022	0.357	0.066	0.093	0.484	9.6	14.9	16.2	0.45	0.13	10.7	0.022	0.0958	0.1124	1.44718	1.24221	1.24221	1.02147	1.02147	0.019347	0.51007	1675.49	1649.05	1621.03	1607.5	1582.15	1556.8	1531.44	1519.66	1494.08	1473.56	1453.04	1432.52	1412.01	1391.49	4625
Samoa	2017	2030	23060	0.203	0.005	0.8108	0.62	0.778	0.606	0.1	0.0347	0.4704	0.4401	0.0548	0.292	0.058	0.12	0.53	8.6	14.2	16.5	0.51	0.13	11.1	0.0099	0.0448	0.0246	3.35054	3.13651	3.13651	2.74489	2.74489	0.0214592	0.612552	4776.64	4760.32	4729.83	4698.8	4700.95	4726.16	4727.78	4729.19	4730.38	4751.19	4771.98	4792.75	4836.42	4857.13	9866
Sao Tome and Principe	2017	2030	31597	0.662	0.3	0.682905	0.836	0.689	0.497	0.1	0.1155	0.4746	0.3234	0.0865	0.216	0.026	0.072	0.686	14.4	25.2	32.4	1.56	0.13	16.3	0.0154	0.0891	0.1399	2.73539	2.6921	2.6921	2.22545	2.22545	0.0219378	0.473115	6816.55	6886.2	6930.1	7002.81	7094.97	7152.54	7238.86	7322.12	7402.3	7485.63	7596.17	7673.59	7748.19	7819.97	11097
Senegal	2017	2030	2583829	0.467	0.97	0.388668	0.538	0.482	0.526	0.1	0.0792	0.4307	0.3784	0.1117	0.23	0.051	0.117	0.602	20.5	32.7	45.4	3.15	0.13	24.5	0.0156	0.0817	0.2748	3.34637	3.58196	3.58196	2.85421	2.85421	0.0219378	0.397089	554342	560356	566076	571470	578922	586153	593154	599948	606495	615255	623902	632431	640834	649133	817252
Serbia	2017	2030	373246	0.243	0.005	0.92928	0.939	0.897	0.749	0.1	0.0597	0.495	0.4223	0.023	0.357	0.066	0.093	0.484	3.7	5	5.7	0.17	0.13	6	0.0211	0.0748	0.1323	1.3826	1.36587	1.36587	1.2917	1.2917	0.0162022	0.55376	64591.9	67273	69930.1	72564.6	71953.3	71344.5	70727.9	70114	69492.6	68805.5	68111.7	67401.3	66684.6	65961.8	205331
Sierra Leone	2017	2030	1149900	0.529	0.999	0.369639	0.76	0.717	0.625	0.1	0.1307	0.4617	0.3192	0.0884	0.2	0.046	0.109	0.645	33.5	81.7	110.5	13.6	0.13	24.4	0.0161	0.084	0.2674	2.43664	2.23914	2.23914	1.90001	1.90001	0.0219378	0.413109	260270	261747	263056	264223	265557	266761	267801	268710	269486	270491	271374	272104	272710	273161	418972
Solomon Islands	2017	2030	82877	0.127	0.005	0.814087	0.689	0.79	0.62	0.1	0.0704	0.4808	0.3556	0.0932	0.223	0.117	0.161	0.499	8.5	17.6	20.6	7.32	0.13	17.6	0.0272	0.0968	0.2128	4.0971	3.44447	3.44447	2.5507	2.5507	0.0214592	0.522923	17238.6	17297.4	17355.4	17403	17531.2	17678.7	17792.5	17899.2	18024.2	18169.5	18334.4	18493.6	18647.1	18794.7	31679
Somalia	2017	2030	2686124	0.287	0.2808	0.326033	0.063	0.13	0.636	0.1	0.0821	0.4766	0.3337	0.1076	0.187	0.027	0.091	0.695	38.5	79.7	127.2	1.38	0.13	35.5	0.0192	0.1003	0.2317	3.15012	2.83748	2.83748	1.85575	1.85575	0.0205939	0.406896	634739	648413	662398	676700	690232	703985	717899	731958	746024	759535	773031	786495	799873	813226	808432
South Africa	2017	2030	5712002	0.555	0.15	0.842768	0.755	0.876	0.221	0.1	0.0989	0.535	0.3115	0.0546	0.333	0.037	0.067	0.563	10.7	28.8	37.1	7.89	0.13	17.4	0.0129	0.0672	0.2176	1.01052	0.760469	0.760469	0.277833	0.277833	0.0219378	0.473772	1.17149e+06	1.1673e+06	1.1624e+06	1.15686e+06	1.15264e+06	1.14776e+06	1.14224e+06	1.13605e+06	1.12921e+06	1.12495e+06	1.12013e+06	1.1148e+06	1.10902e+06	1.10282e+06	2555420
South Sudan	2017	2030	1966242	0.823	0.39	0.0403494	0.17	0.476	0.944	0.1	0.0675	0.51	0.3215	0.101	0.192	0.069	0.122	0.617	39.6	62.5	96.4	0.3	0.13	30.1	0.0212	0.1106	0.3954	5.09036	4.29111	4.29111	2.67065	2.67065	0.0205939	0.49567	447192	454460	461491	468361	474679	480844	486852	492632	498213	503346	508263	512958	517429	521640	678446
Sri Lanka	2017	2030	1617927	0.041	0.005	0.904085	0.925	0.582	0.259	0.1	0.0367	0.4873	0.4328	0.0432	0.357	0.066	0.093	0.484	5.8	7.5	8.8	3.11	0.13	4.9	0.0239	0.0834	0.2187	1.21725	1.34411	1.34411	1.24445	1.24445	0.0217595	0.542623	321703	317311	312755	308026	304681	301186	297572	293845	290021	288514	286923	285262	283547	281765	821388
Sudan	2017	2030	6021328	0.101	0.1	0.308396	0.507	0.483	0.698	0.1	0.0743	0.4483	0.3902	0.0872	0.218	0.075	0.119	0.588	29.5	43.7	63.2	1.55	0.13	24.4	0.0212	0.1106	0.3954	5.1319	5.29535	5.29535	3.85708	3.85708	0.0205939	0.491792	1.31956e+06	1.33745e+06	1.35542e+06	1.3735e+06	1.39396e+06	1.41454e+06	1.43515e+06	1.45562e+06	1475978	1.49639e+06	1.51658e+06	1.5365e+06	1.55621e+06	1.57561e+06	2195300
Suriname	2017	2030	50195	0.088	0.005	0.647181	0.668	0.758	0.268	0.1	0.0988	0.5042	0.3389	0.0581	0.357	0.066	0.093	0.484	10.2	17.5	19.6	0.68	0.13	19.3	0.0194	0.0688	0.1534	1.86003	1.20332	1.20332	0.821729	0.821729	0.019347	0.504409	10131.7	10082.8	10038.8	9992.46	9932.06	9886.72	9822.54	9756.57	9688.83	9631	9571.54	9494.89	9432.39	9353.1	23732
Syria	2017	2030	1979354	0.102	0.005	0.45275	0.637	0.77	0.467	0.1	0.0735	0.4816	0.3801	0.0648	0.292	0.058	0.12	0.53	8.7	14	17	0.32	0.13	11.1	0.0242	0.0844	0.1662	1.62161	1.67565	1.67565	1.50068	1.50068	0.0205939	0.512735	381950	377022	376171	379407	392421	409783	429702	449675	467822	480536	490942	499456	506833	513614	1054393
Tajikistan	2017	2030	1194241	0.295	0.005	0.781823	0.525	0.63	0.492	0.1	0.0873	0.5966	0.2871	0.029	0.292	0.058	0.12	0.53	14.5	29.4	33.6	3.98	0.13	14	0.0238	0.0832	0.1465	3.25601	2.56006	2.56006	1.33051	1.33051	0.0162022	0.543682	252251	251860	251222	250301	249481	248373	247007	245386	243491	243656	243651	243480	243165	242731	412486
Tanzania	2017	2030	9862423	0.282	0.75	0.234307	0.506	0.554	0.471	0.1	0.1169	0.5069	0.3108	0.0654	0.208	0.036	0.119	0.637	21.1	38.3	54	0.2	0.13	22.4	0.0184	0.0961	0.1595	2.23437	2.19312	2.19312	1.51407	1.51407	0.0219378	0.446851	2.16357e+06	2.20699e+06	2.25053e+06	2.29399e+06	2.34152e+06	2.38917e+06	2.43697e+06	2.48498e+06	2.53315e+06	2.58442e+06	2.63596e+06	2.68777e+06	2.73982e+06	2.79205e+06	3032037
Thailand	2017	2030	3678586	0.079	0.1173	0.774931	0.908	0.795	0.108	0.1	0.1774	0.4554	0.3406	0.0266	0.357	0.066	0.093	0.484	5.3	8.2	9.5	2.15	0.13	5	0.0268	0.0934	0.1613	1.62928	1.49383	1.49383	1.02246	1.02246	0.0217595	0.554807	697141	685650	673885	661903	657159	652242	647155	641931	636572	634972	633261	631433	629488	627400	2278576
Timor-Leste	2017	2030	208053	0.418	0.005	0.637276	0.767	0.709	0.539	0.1	0.05	0.4678	0.3869	0.0953	0.192	0.069	0.122	0.617	20.7	40.8	47.6	3.68	0.13	17.8	0.027	0.0935	0.2362	2.64635	2.5573	2.5573	1.85508	1.85508	0.0217595	0.573122	44906.8	45440.1	45966.2	46507.9	47151.1	47811.8	48456.4	49084.8	49729.5	50264.5	50777	51298.4	51796.7	52271.9	76679
Togo	2017	2030	1190096	0.551	1	0.333649	0.572	0.485	0.679	0.1	0.1015	0.4874	0.3307	0.0804	0.191	0.038	0.096	0.675	25.4	49.2	72.9	1.24	0.13	34.2	0.0213	0.1114	0.2065	3.30163	3.54616	3.54616	2.61369	2.61369	0.0219378	0.392789	261574	264609	267532	270384	274073	277662	281245	284756	288193	292184	296152	300063	303947	307771	403252
Tonga	2017	2030	12547	0.225	0.005	0.786871	0.704	0.72	0.521	0.1	0.0209	0.4216	0.4854	0.0721	0.223	0.117	0.161	0.499	6.7	13.7	16	0.62	0.13	8.6	0.0159	0.0592	0.0593	2.98935	2.70224	2.70224	2.47805	2.47805	0.0214592	0.610284	2551.97	2551.11	2550.28	2549	2569.93	2590.82	2611.67	2632.49	2653.27	2676.59	2699.91	2723.24	2746.58	2769.93	5598
Tunisia	2017	2030	1052953	0.152	0.005	0.684517	0.851	0.595	0.268	0.1	0.0177	0.4348	0.4922	0.0553	0.357	0.066	0.093	0.484	7.5	11.2	13	0.16	0.13	11.1	0.0142	0.0746	0.0814	2.67399	2.54219	2.54219	1.60026	1.60026	0.0205939	0.515777	206021	202902	199616	196150	192915	189487	185903	182156	178250	175603	172829	169948	166949	163864	389364
Turkey	2017	2030	6728065	0.139	0.005	0.849819	0.889	0.373	0.403	0.1	0.0701	0.5436	0.363	0.0233	0.342	0.086	0.109	0.463	5.9	10	11.6	0.42	0.13	7	0.0267	0.093	0.19	1.48728	1.52379	1.52379	1.4018	1.4018	0.0162022	0.52739	1.28821e+06	1.28544e+06	1.2801e+06	1.27162e+06	1.26389e+06	1.25328e+06	1.24073e+06	1.22749e+06	1.21445e+06	1.20509e+06	1.19599e+06	1.18709e+06	1.17821e+06	1.16923e+06	3317197
Turkmenistan	2017	2030	712486	0.102	0.005	0.911887	0.964	0.593	0.244	0.1	0.0749	0.6121	0.2977	0.0153	0.357	0.066	0.093	0.484	21.3	40.6	47.3	3.43	0.13	17	0.0219	0.0765	0.1129	1.48223	0.995499	0.995499	0.51219	0.51219	0.0162022	0.516001	141729	139548	137204	134630	132903	131010	128935	126727	124388	123600	122728	121773	120737	119641	227961
Uganda	2017	2030	7881615	0.214	0.73	0.326033	0.599	0.8	0.501	0.1	0.1088	0.5374	0.2933	0.0605	0.178	0.073	0.171	0.578	20.2	35.4	49	0.24	0.13	13.8	0.0218	0.1139	0.2232	3.20865	3.00639	3.00639	1.95806	1.95806	0.0219378	0.488327	1.7858e+06	1.82355e+06	1.86132e+06	1.89913e+06	1.93729e+06	1.97543e+06	2.01346e+06	2.05137e+06	2.0891e+06	2.12634e+06	2.1633e+06	2.19984e+06	2.23594e+06	2.2715e+06	2399891
Ukraine	2017	2030	2334720	0.024	0.005	0.866827	0.872	0.923	0.32	0.1	0.088	0.5672	0.3245	0.0203	0.573	0.03	0.03	0.367	5.2	7.5	8.8	0.15	0.13	8.8	0.0211	0.0748	0.1323	1.09347	0.943892	0.943892	0.643733	0.643733	0.0162022	0.589971	421413	430577	439559	448394	439564	430803	422110	413456	404854	398241	391641	385045	378454	371862	974845
Uzbekistan	2017	2030	3227704	0.141	0.005	0.900415	0.62	0.68	0.249	0.1	0.0934	0.6538	0.236	0.0168	0.306	0.08	0.153	0.461	12.1	20	22.5	0.36	0.13	12	0.0194	0.0674	0.1029	1.07287	0.89306	0.89306	0.647279	0.647279	0.0162022	0.505801	715757	689552	662189	633730	623220	612079	600277	587893	574917	568792	562281	555413	548213	540708	1314151
Vanuatu	2017	2030	34661	0.127	0.005	0.511684	0.518	0.721	0.493	0.1	0.0773	0.5068	0.3363	0.0796	0.223	0.117	0.161	0.499	11.6	22.6	26.9	0.78	0.13	13.9	0.0283	0.1005	0.1741	3.82247	3.25339	3.25339	2.33842	2.33842	0.0214592	0.642329	7050.85	7104.43	7160.26	7212.11	7269	7322.27	7371.94	7417.99	7460.42	7517.47	7571.56	7622.7	7670.89	7716.14	12828
Venezuela	2017	2030	2971313	0.331	0.005	0.731046	0.962	0.72	0.17	0.1	0.1863	0.5322	0.2454	0.0361	0.357	0.066	0.093	0.484	19.8	25.7	30.9	0.95	0.13	7.1	0.0188	0.0714	0.1104	7.69389	5.45501	5.45501	2.77092	2.77092	0.019347	0.55015	599090	597322	595230	592784	590923	588756	586272	583509	580438	578349	575988	573357	570479	567310	1378400
Vietnam	2017	2030	7745454	0.098	0.462	0.814087	0.737	0.811	0.303	0.1	0.0818	0.5967	0.3031	0.0184	0.404	0.035	0.082	0.479	10.6	16.7	20.9	0.54	0.13	10.1	0.021	0.0733	0.1049	1.6337	1.95419	1.95419	1.38295	1.38295	0.0214592	0.655383	1.57165e+06	1.5647e+06	1.55711e+06	1.54897e+06	1.53441e+06	1.51912e+06	1.50296e+06	1.48584e+06	1.46768e+06	1.44457e+06	1.42043e+06	1.39528e+06	1.36921e+06	1.34226e+06	3215563
Yemen	2017	2030	4114449	0.486	0.47	0.397874	0.251	0.34	0.531	0.1	0.0853	0.489	0.3558	0.1099	0.218	0.075	0.119	0.588	27	43.2	55.4	3.85	0.13	29	0.0294	0.1024	0.394	6.24331	6.04117	6.04117	4.4073	4.4073	0.0205939	0.441088	876526	879575	881829	883275	885347	886641	887133	886853	885775	886691	886925	886430	885237	883302	1511688
Zambia	2017	2030	2888526	0.544	0.83	0.326033	0.555	0.697	0.362	0.1	0.0957	0.5032	0.3223	0.0788	0.2	0.04	0.112	0.648	22.2	41.5	60	2.24	0.13	20.9	0.0208	0.1087	0.1841	3.12831	3.15746	3.15746	2.24411	2.24411	0.0219378	0.481164	646722	661054	675573	690301	704897	719622	734463	749479	764622	779171	793815	808504	823189	837823	966116
Zimbabwe	2017	2030	2548654	0.7	0.54	0.440763	0.757	0.498	0.148	0.1	0.143	0.4902	0.3166	0.0502	0.324	0.025	0.045	0.606	22.4	36.5	50.3	4.43	0.13	20.6	0.0266	0.1389	0.193	2.43801	3.41412	3.41412	2.38067	2.38067	0.0219378	0.42642	534213	533780	532794	531196	532987	534286	535155	535650	535854	539415	542786	545965	548948	551759	867900
[truncated: 244 more columns]
